# Supplementary material for: Signatures of echolocation and dietary ecology in the adaptive evolution of skull shape in bats
Source: Nat Commun. 2019 May 2;10:2036. doi: 10.1038/s41467-019-09951-y (PMC6497661; doi:10.1038/s41467-019-09951-y)
Supplement: Supplementary file 3 — Source Data [file 41467_2019_9951_MOESM3_ESM.xlsx]

## Sheet: Fig. 1, 6 and S6-9
Cranial pPCA scores across bats								Mandible pPCA scores across bats
Species	Cranium pPC1	Cranium pPC2	Cranium pPC3	Echolocation Emission Type	Diet			Species	pPC1	pPC2	pPC3	pPC4	Echolocation Emission Type	Diet
Aethalops_alecto	-0.0786578	-0.0156528	0.0599019	Non	frugivore			Aethalops_alecto	-0.0305958	-0.0490233	0.0555799	-0.06019	Non	frugivore
Ametrida_centurio	0.117757	-0.102815	-0.00404039	Nasal	frugivore			Ametrida_centurio	-0.195026	-0.0272111	0.0416108	0.0156463	Nasal	frugivore
Anoura_geoffroyi	-0.0855495	0.0481629	0.00406374	Nasal	nectarivore			Anoura_geoffroyi	0.0868826	0.0364963	0.000443288	-0.0216218	Nasal	nectarivore
Antrozous_dubiaquercus	0.0343455	0.0309166	0.0324803	Oral	insectivore			Antrozous_dubiaquercus	-0.0231596	-0.0486785	-0.00774367	-0.0136496	Oral	insectivore
Antrozous_pallidus	0.000262857	0.00830914	0.0234015	Oral	insectivore			Antrozous_pallidus	-0.0259874	-0.0548817	-0.00325217	0.00137223	Oral	insectivore
Artibeus_hartii	0.0138769	-0.0284213	0.00971614	Nasal	frugivore			Artibeus_hartii	-0.0658477	-0.0184473	0.0308205	-0.01302	Nasal	frugivore
Artibeus_jamaicensis	-0.000785875	-0.0270087	0.0264284	Nasal	frugivore			Artibeus_jamaicensis	-0.0551931	-0.0392174	0.0221368	-0.0113182	Nasal	frugivore
Aselliscus_tricuspidatus	-0.0269532	-0.0667658	-0.0193169	Nasal	insectivore			Balantiopteryx_io	-0.0611272	0.0323235	-0.0267945	0.00415092	Oral	insectivore
Balantiopteryx_io	0.0609715	0.00821554	0.0254366	Oral	insectivore			Balantiopteryx_plicata	-0.0511496	0.0395274	-0.016738	0.00711887	Oral	insectivore
Balantiopteryx_plicata	0.0491258	0.0327487	0.0166097	Oral	insectivore			Balionycteris_maculata	-0.0369066	-0.0514387	0.0524411	-0.0526542	Non	frugivore
Balionycteris_maculata	-0.0614656	-0.029485	0.0626415	Non	frugivore			Barbastella_barbastellus	-0.0406228	0.012254	0.00705705	0.0109867	Oral	insectivore
Barbastella_barbastellus	0.066524	0.01178	-0.0258549	Oral	insectivore			Barbastella_leucomelas	-0.0279071	0.00916451	0.000487644	0.00859405	Oral	insectivore
Barbastella_leucomelas	0.0671354	0.00369777	-0.0176376	Oral	insectivore			Cardioderma_cor	0.0126696	-0.0301914	0.00801529	0.0211061	Nasal	carnivorous
Cardioderma_cor	-0.00794721	-0.0514204	0.0112724	Nasal	carnivorous			Carollia_brevicauda	-0.0051849	-0.0331561	0.022685	-0.0189004	Nasal	frugivore
Carollia_brevicauda	-0.00974402	-0.00973971	-0.00334343	Nasal	frugivore			Carollia_perspicillata	0.0276857	-0.0377562	0.0212395	-0.0168904	Nasal	frugivore
Carollia_perspicillata	-0.0173286	-0.0181692	-0.00843826	Nasal	frugivore			Centronycteris_centralis	-0.0163282	0.0391165	-0.00882541	0.000673753	Oral	insectivore
Centronycteris_centralis	0.0181805	0.0405108	0.00870446	Oral	insectivore			Centurio_senex	-0.261481	-0.0072331	0.0216013	0.0137337	Nasal	frugivore
Centronycteris_maximiliani	0.0301572	0.0335284	0.0125094	Oral	insectivore			Chaerephon_leucogaster	-0.0807504	0.00946248	0.0011702	0.0161055	Oral	insectivore
Centurio_senex	0.183701	-0.061878	0.0148467	Nasal	frugivore			Chaerephon_pumilus	-0.0502766	-0.003967	0.00512355	0.0192594	Oral	insectivore
Chaerephon_leucogaster	0.0320735	0.030312	0.0206081	Oral	insectivore			Chiroderma_villosum	-0.0633865	-0.0232716	0.0250314	-0.0036093	Nasal	frugivore
Chaerephon_pumilus	0.0214945	0.0277071	0.0236548	Oral	insectivore			Choeronycteris_mexicana	0.17188	0.0438657	0.041137	-0.0405482	Nasal	nectarivore
Chiroderma_villosum	0.0104863	-0.0239182	0.0370718	Nasal	frugivore			Chrotopterus_auritus	0.0466588	-0.0393308	-0.00182606	0.0144417	Nasal	carnivorous
Chironax_melanocephalus	-0.0719568	-0.0207457	0.0592462	Non	frugivore			Cistugo_lesueuri	-0.00166108	0.00926642	-0.0250545	-0.0245343	Oral	insectivore
Choeronycteris_mexicana	-0.14613	0.0576962	0.017999	Nasal	nectarivore			Coelops_frithii	0.015967	0.0300059	0.0122911	0.0252451	Nasal	insectivore
Chrotopterus_auritus	-0.0124622	-0.0207052	-0.04556	Nasal	carnivorous			Coleura_afra	0.0268971	0.0217282	-0.0146481	0.00412853	Oral	insectivore
Cistugo_lesueuri	0.00662503	0.0412208	0.038583	Oral	insectivore			Cormura_brevirostris	-0.0144249	0.021638	-0.0304184	0.00839283	Oral	insectivore
Coelops_frithii	0.0187601	-0.0799757	-0.0533945	Nasal	insectivore			Corynorhinus_townsendii	0.0070757	-0.00589129	0.0071124	0.00194911	Oral	insectivore
Coleura_afra	0.0213818	0.0152163	0.014907	Oral	insectivore			Craseonycteris_thonglongyai	-0.0195114	0.0365965	-0.0157978	0.00801493	Oral	insectivore
Cormura_brevirostris	0.0494739	0.031152	0.010456	Oral	insectivore			Cynomops_abrasus	-0.0469174	-0.023374	-0.00808253	0.00969622	Oral	insectivore
Corynorhinus_townsendii	-0.00187452	-0.0198657	-0.00199358	Oral	insectivore			Cynopterus_brachyotis	-0.00636943	-0.0640072	0.0369211	-0.0519159	Non	frugivore
Craseonycteris_thonglongyai	0.0788731	-0.00313113	-0.0276102	Oral	insectivore			Cynopterus_titthaecheilus	0.00389714	-0.0618517	0.0264848	-0.0521734	Non	frugivore
Cynomops_abrasus	0.0339441	0.0380888	0.0428392	Oral	insectivore			Desmodus_rotundus	-0.0300894	-0.0424359	-0.0433742	-0.108804	Nasal	sanguivore
Cynopterus_brachyotis	-0.083039	-0.0201342	0.0647793	Non	frugivore			Diaemus_youngi	-0.0669546	-0.0448079	-0.011984	-0.100469	Nasal	sanguivore
Cynopterus_titthaecheilus	-0.103274	-0.0114254	0.073395	Non	frugivore			Diclidurus_scutatus	-0.00892992	0.0376445	-0.0359522	-0.0164207	Oral	insectivore
Desmodus_rotundus	0.0819636	-0.0519653	-0.0398319	Nasal	sanguivore			Diphylla_ecaudata	-0.101065	-0.0138844	0.000200275	-0.0830872	Nasal	sanguivore
Diaemus_youngi	0.0699544	-0.0759792	0.0022499	Nasal	sanguivore			Dobsonia_moluccensis	0.0313969	-0.0668245	0.0394853	-0.0426033	Non	frugivore
Diclidurus_scutatus	0.110793	0.0499062	0.0166565	Oral	insectivore			Dobsonia_praedatrix	0.0274633	-0.102835	0.0223427	-0.0433207	Non	frugivore
Diphylla_ecaudata	0.087271	-0.0798262	-0.00136695	Nasal	sanguivore			Eidolon_helvum	0.0243206	-0.034594	0.0320844	-0.0405844	Non	frugivore
Dobsonia_moluccensis	-0.144749	-0.0276085	0.0581148	Non	frugivore			Emballonura_alecto	-0.0246098	0.0367366	-0.0205832	-0.00452325	Oral	insectivore
Dobsonia_praedatrix	-0.126181	-0.0431132	0.0719662	Non	frugivore			Eonycteris_spelaea	0.0165329	0.00720355	0.0692248	-0.0329554	Non	nectarivore
Eidolon_helvum	-0.136617	-0.0135303	0.0425303	Non	frugivore			Epomophorus_wahlbergi	0.032024	-0.0159243	0.0427965	-0.0493479	Non	frugivore
Emballonura_alecto	0.0154759	0.0119655	0.00954968	Oral	insectivore			Epomops_franqueti	0.0419976	0.00590531	0.0635665	-0.0481007	Non	frugivore
Emballonura_monticola	0.0254379	0.0244468	-0.00367522	Oral	insectivore			Eptesicus_fuscus	-0.04537	-0.0358107	0.00340141	-0.0025043	Oral	insectivore
Eonycteris_spelaea	-0.101767	-0.0111874	0.015311	Non	nectarivore			Eumops_auripendulus	-0.00888814	-0.0252378	0.00563339	0.035078	Oral	insectivore
Epomophorus_wahlbergi	-0.140913	0.0348658	0.0439442	Non	frugivore			Eumops_glaucinus	0.00133408	-0.00172962	0.0131926	0.0209096	Oral	insectivore
Epomops_franqueti	-0.137661	-0.00224687	0.0455459	Non	frugivore			Eumops_hansae	-0.0430541	-0.00503664	0.00119646	0.00520733	Oral	insectivore
Eptesicus_fuscus	0.0150986	0.0526393	0.0580939	Oral	insectivore			Eumops_underwoodi	0.00597255	-0.0386412	-0.00294115	0.0234136	Oral	insectivore
Eumops_auripendulus	0.04822	0.00423528	0.0201264	Oral	insectivore			Furipterus_horrens	-0.0164675	0.0508685	-0.0463098	-0.000481073	Oral	insectivore
Eumops_glaucinus	0.0208721	0.0545093	-0.000949318	Oral	insectivore			Glauconycteris_argentata	-0.0916871	0.0179594	-0.003616	-0.0206169	Oral	insectivore
Eumops_hansae	0.00909591	0.0328728	0.0151286	Oral	insectivore			Glauconycteris_variegata	-0.0782395	0.00827654	-0.00747804	-0.0171267	Oral	insectivore
Eumops_underwoodi	0.000434786	0.0411966	0.0299855	Oral	insectivore			Glossophaga_soricina	0.0453102	0.0127993	-0.000801114	-0.0319431	Nasal	nectarivore
Furipterus_horrens	0.0484405	0.0688071	-0.0339336	Oral	insectivore			Hipposideros_armiger	0.0359042	-0.0288633	0.00993099	0.0201395	Nasal	insectivore
Glauconycteris_argentata	0.140646	0.0803412	0.0484115	Oral	insectivore			Hipposideros_caffer	-0.0237672	0.0118348	-0.000246169	0.022622	Nasal	insectivore
Glauconycteris_variegata	0.132176	0.0716454	0.0488154	Oral	insectivore			Hipposideros_commersoni	0.0241046	-0.0634327	0.00918775	0.0214593	Nasal	insectivore
Glossophaga_soricina	-0.0550018	0.0272952	-0.0654992	Nasal	nectarivore			Hipposideros_fulvus	0.00971811	-0.0090488	0.0193059	0.032309	Nasal	insectivore
Hipposideros_armiger	-0.00217839	-0.0594169	0.00888684	Nasal	insectivore			Hipposideros_pratti	0.0117055	-0.0239105	0.0148162	0.0115601	Nasal	insectivore
Hipposideros_caffer	0.016634	-0.0932873	-0.0166558	Nasal	insectivore			Hipposideros_speoris	0.010427	-0.00289833	0.00673846	0.0242714	Nasal	insectivore
Hipposideros_commersoni	0.0154968	-0.0468541	-0.00399486	Nasal	insectivore			Hypsignathus_monstrosus	0.0609153	0.00320878	0.0660979	-0.0407186	Non	frugivore
Hipposideros_fulvus	-0.00341771	-0.0728383	-0.0264535	Nasal	insectivore			Hypsugo_crassulus	-0.0442627	-0.00177671	-0.0158342	-0.0106142	Oral	insectivore
Hipposideros_pratti	-0.0034086	-0.0467404	0.00649722	Nasal	insectivore			Kerivoula_minuta	-0.0227555	0.019229	-0.036163	-0.00538933	Oral	insectivore
Hipposideros_speoris	-0.00582201	-0.0620444	0.00752197	Nasal	insectivore			Lasionycteris_noctivagans	-0.0227966	0.00676511	-0.008846	-0.0207228	Oral	insectivore
Hylonycteris_underwoodi	-0.10593	0.0528534	0.00933859	Nasal	nectarivore			Lasiurus_cinereus	-0.0871676	0.00441626	0.00817035	0.00126896	Oral	insectivore
Hypsignathus_monstrosus	-0.160309	0.00656753	0.0301204	Non	frugivore			Lasiurus_intermedius	-0.0237259	-0.048948	-0.0126283	-0.0189203	Oral	insectivore
Hypsugo_crassulus	0.0580131	0.0460788	0.0200199	Oral	insectivore			Leptonycteris_curasoae	0.0895993	0.0205947	0.0144377	-0.0458151	Nasal	nectarivore
Kerivoula_minuta	0.0213945	0.0447996	0.00350166	Oral	insectivore			Lionycteris_spurrelli	0.0406852	0.0230054	0.0256506	-0.0399365	NA	NA
Lasionycteris_noctivagans	0.0150729	0.0632743	0.0412148	Oral	insectivore			Lonchophylla_robusta	0.0865598	0.0177709	0.00504862	-0.0324689	Nasal	nectarivore
Lasiurus_cinereus	0.114365	0.0695604	0.0453341	Oral	insectivore			Lophostoma_brasiliense	0.020821	-0.0597811	0.00244821	0.00814957	Nasal	omnivore
Lasiurus_intermedius	0.0779443	0.053816	0.0451871	Oral	insectivore			Lophostoma_silvicolum	0.0235357	-0.0673551	-0.0062805	0.00961912	Nasal	omnivore
Leptonycteris_curasoae	-0.0805461	0.0574335	-0.0703356	Nasal	nectarivore			Macroderma_gigas	0.0153842	-0.0283826	0.0194894	0.041968	Nasal	carnivorous
Lonchophylla_robusta	-0.091197	0.0366325	0.00755442	Nasal	nectarivore			Macroglossus_sobrinus	0.0607756	0.0202719	0.0903997	-0.0290759	Non	nectarivore
Lophostoma_brasiliense	0.0259134	-0.0122759	-0.0709596	Nasal	omnivore			Macrophyllum_macrophyllum	-0.0206319	-0.0117297	-0.00506454	0.00264317	Nasal	insectivore
Lophostoma_silvicolum	0.0238466	-0.00402795	-0.0749164	Nasal	omnivore			Macrotus_waterhousii	0.0561309	-0.037499	-0.0145906	0.00280723	Nasal	insectivore
Macroderma_gigas	-0.0169587	-0.0309082	0.00367236	Nasal	carnivorous			Megaderma_spasma	0.00905401	-0.0232384	0.00765427	0.0254016	Nasal	insectivore
Macroglossus_sobrinus	-0.163503	-0.0090125	-0.0109261	Non	nectarivore			Megaerops_wetmorei	-0.016144	-0.0410765	0.0415154	-0.053875	Non	frugivore
Macrophyllum_macrophyllum	0.0364035	-0.0219473	-0.00898723	Nasal	insectivore			Mesophylla_macconnelli	-0.0752391	0.00387022	0.0259593	-0.00321337	Nasal	frugivore
Macrotus_waterhousii	-0.0403137	0.00646752	-0.0598462	Nasal	insectivore			Micronycteris_hirsuta	0.0576187	-0.0491325	-0.0123439	0.00314127	Nasal	insectivore
Megaderma_spasma	-0.0123045	-0.0365795	0.00537559	Nasal	insectivore			Micronycteris_megalotis	0.0546247	-0.0190071	-0.00940054	0.00249491	Nasal	insectivore
Megaerops_wetmorei	-0.0769765	-0.0205222	0.0677355	Non	frugivore			Micronycteris_minuta	0.0425683	-0.0189618	-0.014122	0.00953278	Nasal	insectivore
Mesophylla_macconnelli	0.01524	-0.0253348	0.00308012	Nasal	frugivore			Micropteropus_pusillus	-0.017211	0.00839437	0.0540572	-0.0582554	Non	nectarivore
Micronycteris_hirsuta	-0.030413	0.000890211	-0.052601	Nasal	insectivore			Mimon_crenulatum	0.00681185	-0.0176887	0.00392754	0.0151446	Nasal	insectivore
Micronycteris_megalotis	-0.0238738	-0.0089802	-0.0677292	Nasal	insectivore			Miniopterus_australis	-0.006697	0.0290256	-0.0179933	-0.00619679	Oral	insectivore
Micronycteris_minuta	-0.0154444	-0.00644258	-0.06266	Nasal	insectivore			Miniopterus_inflatus	0.0267049	0.017585	-0.0222175	-0.00361815	Oral	insectivore
Micropteropus_pusillus	-0.0918731	0.00138998	0.0453859	Non	nectarivore			Miniopterus_schreibersii	-0.00298267	0.0363633	-0.0183611	-0.00335523	Oral	insectivore
Mimon_crenulatum	-0.00184056	-0.0281656	0.000282389	Nasal	insectivore			Molossops_temminckii	-0.0353474	-0.00334168	-0.0125107	0.00479538	Oral	insectivore
Miniopterus_australis	0.0842886	0.0688405	-0.0546056	Oral	insectivore			Molossus_molossus	-0.0645079	-0.0331795	0.017616	0.0289903	Oral	insectivore
Miniopterus_inflatus	0.0531057	0.0793723	-0.039445	Oral	insectivore			Molossus_rufus	-0.0554253	-0.0320125	0.0140622	0.0321417	Oral	insectivore
Miniopterus_schreibersii	0.0873102	0.093169	-0.0386187	Oral	insectivore			Mops_condylurus	0.00466155	0.0104086	0.000737244	-0.000817296	Oral	insectivore
Molossops_temminckii	0.0398566	0.0562876	0.0356535	Oral	insectivore			Mormoops_blainvillii	0.0539492	0.0277325	-0.0997165	0.00936266	Oral	insectivore
Molossus_molossus	0.0594196	-0.0222029	0.0193638	Oral	insectivore			Mormoops_megalophylla	0.0386347	0.0318461	-0.102753	-0.00696403	Oral	insectivore
Molossus_rufus	0.0473941	-0.0200593	0.0234728	Oral	insectivore			Mormopterus_planiceps	-0.0349002	-0.0195813	0.0091684	0.00926999	Oral	insectivore
Mops_condylurus	-0.0160691	0.055347	0.0151546	Oral	insectivore			Mosia_nigrescens	-0.0254208	0.0241401	-0.0355062	-0.00734236	Oral	insectivore
Mormoops_blainvillii	0.148404	0.203073	-0.0518758	Oral	insectivore			Murina_leucogaster	-0.0244544	-0.0388975	0.0107423	-0.0203514	Oral	insectivore
Mormoops_megalophylla	0.169006	0.168364	-0.0464057	Oral	insectivore			Myonycteris_angolensis	0.0281171	-0.019936	0.0442183	-0.0359061	Non	frugivore
Mormopterus_planiceps	0.000281286	0.0426131	0.0392086	Oral	insectivore			Myonycteris_relicta	0.0292268	-0.00262902	0.069716	-0.0430581	Non	frugivore
Mosia_nigrescens	0.0340668	-9.4605e-05	0.017303	Oral	insectivore			Myotis_daubentonii	-0.0270692	0.0190366	-0.0160546	-0.0177972	Oral	insectivore
Murina_leucogaster	0.000373983	0.0226523	0.0088272	Oral	insectivore			Myotis_evotis	0.0163842	-0.00169204	-0.0205496	-0.00364512	Oral	insectivore
Myonycteris_angolensis	-0.134279	0.00563956	0.0475179	Non	frugivore			Myotis_keenii	0.00063814	0.00610007	-0.0253387	-0.00916232	Oral	insectivore
Myonycteris_relicta	-0.119317	-0.00396451	0.0305262	Non	frugivore			Myotis_lucifugus	-0.0177588	0.00953509	-0.0173498	-0.0113699	Oral	insectivore
Myotis_daubentonii	0.0435614	0.0482727	0.0106943	Oral	insectivore			Myotis_sodalis	-0.0105282	0.0104784	-0.0135276	-0.013846	Oral	insectivore
Myotis_evotis	-0.0247321	0.0559974	0.00347354	Oral	insectivore			Myotis_velifer	0.0105558	0.00544101	-0.024216	-0.0123842	Oral	insectivore
Myotis_keenii	0.00287016	0.0636212	0.0118735	Oral	insectivore			Myotis_yumanensis	-0.00811478	0.0165449	-0.0186424	-0.0127427	Oral	insectivore
Myotis_lucifugus	0.017589	0.0585179	0.0172119	Oral	insectivore			Mystacina_tuberculata	-0.0140364	-0.0178357	-0.00144939	0.00161369	Oral	insectivore
Myotis_sodalis	0.0104003	0.0675093	0.0174877	Oral	insectivore			Myzopoda_aurita	-0.0291334	0.0529986	-0.0260154	9.93447e-05	Oral	insectivore
Myotis_velifer	0.0122058	0.0621444	0.0187073	Oral	insectivore			Myzopoda_schliemanni	-0.0252281	0.0491545	-0.0257376	0.00117612	Oral	insectivore
Myotis_yumanensis	0.033942	0.0508288	0.00496223	Oral	insectivore			Natalus_stramineus	0.0659303	0.0398119	-0.0293911	-0.000420588	Oral	insectivore
Mystacina_tuberculata	0.00900581	0.0372335	-0.0254754	Oral	insectivore			Neoromicia_capensis	-0.0282677	-0.0100802	0.00116001	-0.0135417	Oral	insectivore
Myzopoda_aurita	0.0583108	0.0404571	0.0158932	Oral	insectivore			Neoromicia_nanus	-0.0694812	0.0200681	-0.00966974	-0.00976932	Oral	insectivore
Myzopoda_schliemanni	0.043697	0.0396502	0.0312469	Oral	insectivore			Noctilio_albiventris	-0.0927882	-0.024123	-0.0351664	0.0253263	Oral	insectivore
Natalus_stramineus	-0.0179825	0.0686617	-0.0763527	Oral	insectivore			Noctilio_leporinus	-0.0556188	-0.0154484	-0.0299931	0.0246067	Oral	carnivorous
Neoromicia_capensis	0.0356828	0.0472849	0.0412573	Oral	insectivore			Nyctalus_noctula	-0.0458067	-0.0152252	0.000289987	0.0012318	Oral	insectivore
Neoromicia_nanus	0.035236	0.0270275	0.0306511	Oral	insectivore			Nycteris_arge	-0.0152936	-0.0190376	0.0349853	-0.00789246	Nasal	insectivore
Noctilio_albiventris	0.117565	0.0458999	-0.011115	Oral	insectivore			Nycteris_hispida	-0.0136413	-0.0057631	0.0249208	-0.00263173	Nasal	insectivore
Noctilio_leporinus	0.0887204	0.0679165	0.0115799	Oral	carnivorous			Nycteris_thebaica	0.00744616	-0.0118175	0.0323586	0.000112359	Nasal	insectivore
Nyctalus_noctula	0.0820656	0.0753381	0.0517527	Oral	insectivore			Nycteris_tragata	0.00848216	0.00195758	0.0182343	-0.0102708	Nasal	insectivore
Nycteris_arge	-0.0142793	-0.099257	0.0116476	Nasal	insectivore			Nycticeinops_schlieffeni	-0.0296384	0.0129628	-0.00592454	-0.0172886	Oral	insectivore
Nycteris_hispida	-0.0242345	-0.0987247	-0.00148024	Nasal	insectivore			Nycticeius_humeralis	-0.0469564	-0.0103583	-0.00169083	-0.0129183	Oral	insectivore
Nycteris_thebaica	-0.0146614	-0.086356	-0.00873962	Nasal	insectivore			Nyctimene_albiventer	-0.0119722	-0.0536049	0.0472848	-0.0556552	Non	frugivore
Nycteris_tragata	-0.0191426	-0.0728734	0.0239922	Nasal	insectivore			Nyctinomops_laticaudatus	-0.0129928	0.00281265	-0.000420994	0.0160114	Oral	insectivore
Nycticeinops_schlieffeni	0.041915	0.0393437	0.018766	Oral	insectivore			Nyctinomops_macrotis	0.0247425	0.0165093	0.0252948	0.0204701	Oral	insectivore
Nycticeius_humeralis	0.0475525	0.0531249	0.0480806	Oral	insectivore			Nyctophilus_arnhemensis	-0.011185	-0.028384	-0.0047385	-0.0021784	Oral	insectivore
Nyctimene_albiventer	-0.0813264	-0.0482346	0.0794645	Non	frugivore			Otomops_martiensseni	0.0414209	0.0192837	0.0296222	0.024241	Oral	insectivore
Nyctinomops_laticaudatus	0.0143867	0.0288073	0.0016357	Oral	insectivore			Paranyctimene_raptor	-0.0258217	-0.0454003	0.0328964	-0.0501025	Non	frugivore
Nyctinomops_macrotis	-0.0324164	0.0359231	-0.0156217	Oral	insectivore			Penthetor_lucasi	-0.029496	-0.0399651	0.0375232	-0.0640164	Non	frugivore
Nyctophilus_arnhemensis	0.0347507	0.0210615	0.0118904	Oral	insectivore			Peropteryx_kappleri	0.00812606	0.0237929	-0.0142322	0.0136172	Oral	insectivore
Otomops_martiensseni	-0.0300009	0.0164065	-0.0208573	Oral	insectivore			Peropteryx_trinitatis	-0.0184453	0.0428321	-0.01956	0.0128583	Oral	insectivore
Paranyctimene_raptor	-0.0931991	-0.037827	0.0722097	Non	frugivore			Phylloderma_stenops	0.00548727	-0.0494468	0.00640724	-0.0242004	Nasal	omnivore
Penthetor_lucasi	-0.0672984	-0.00592965	0.0248937	Non	frugivore			Phyllostomus_elongatus	0.00268317	-0.0380511	1.94999e-05	0.0153131	Nasal	omnivore
Peropteryx_kappleri	0.0130901	0.0230651	-0.000480308	Oral	insectivore			Phyllostomus_hastatus	0.0171897	-0.0465079	0.000523608	-0.00568725	Nasal	carnivorous
Peropteryx_trinitatis	0.0325326	0.00724051	-0.0174194	Oral	insectivore			Pipistrellus_subflavus	-0.0459266	0.0056963	-0.0115581	-0.0195823	Oral	insectivore
Phylloderma_stenops	-0.00256634	-0.0198788	-0.033889	Nasal	omnivore			Platyrrhinus_dorsalis	-0.0131283	-0.00714348	0.0289828	-0.00358408	Nasal	frugivore
Phyllostomus_elongatus	-0.0111592	-0.0256135	-0.000234455	Nasal	omnivore			Plecotus_auritus	-7.02918e-05	-0.0111877	-0.00463575	0.00121133	Oral	insectivore
Phyllostomus_hastatus	-0.0191791	-0.0140753	-0.00417914	Nasal	carnivorous			Ptenochirus_jagori	-0.0263369	-0.088349	0.0239059	-0.0462176	Non	frugivore
Pipistrellus_subflavus	0.0415277	0.0392254	0.0287067	Oral	insectivore			Pteronotus_davyi	0.02706	0.00905031	-0.0620508	0.00990328	Oral	insectivore
Platyrrhinus_dorsalis	-0.0217817	-0.0152619	0.0106588	Nasal	frugivore			Pteronotus_parnellii	0.0147488	0.0105117	-0.0531172	0.00404014	Oral	insectivore
Plecotus_auritus	-0.0133624	-0.0118388	0.00667202	Oral	insectivore			Pteropus_poliocephalus	0.021153	-0.0742103	0.0275451	-0.0379044	Non	frugivore
Ptenochirus_jagori	-0.100684	-0.0214064	0.0846585	Non	frugivore			Pteropus_scapulatus	0.0178952	-0.0608672	0.0334306	-0.0463635	Non	frugivore
Pteronotus_davyi	0.0741426	0.084203	-0.054958	Oral	insectivore			Pteropus_vampyrus	0.0540755	-0.0917912	0.0129235	-0.0336578	Non	frugivore
Pteronotus_parnellii	0.0249487	0.0514611	-0.0352863	Oral	insectivore			Rhinolophus_acuminatus	0.0270319	0.0153063	0.0204215	0.0380123	Nasal	insectivore
Pteropus_poliocephalus	-0.157454	-0.0314703	0.0531704	Non	frugivore			Rhinolophus_affinis	0.048978	0.0150729	0.0109799	0.0310134	Nasal	insectivore
Pteropus_scapulatus	-0.117589	-0.037871	0.0431883	Non	frugivore			Rhinolophus_clivosus	0.0117647	-0.00743084	0.0244729	0.0302882	Nasal	insectivore
Pteropus_vampyrus	-0.182648	-0.00533006	0.0509327	Non	frugivore			Rhinolophus_creaghi	0.0230826	0.0244604	0.0162563	0.030032	Nasal	insectivore
Rhinolophus_acuminatus	-0.0425266	-0.0847379	-0.0158887	Nasal	insectivore			Rhinolophus_darlingi	-0.00196099	0.0156953	0.0250922	0.0287803	Nasal	insectivore
Rhinolophus_affinis	-0.0314227	-0.0852537	-0.0332153	Nasal	insectivore			Rhinolophus_eloquens	0.0170781	-0.0053101	0.0302212	0.0252292	Nasal	insectivore
Rhinolophus_celebensis	-0.0452175	-0.0796875	-0.019977	Nasal	insectivore			Rhinolophus_euryale	-0.0179737	0.0208947	0.0255046	0.0315451	Nasal	insectivore
Rhinolophus_clivosus	-0.0174095	-0.077841	-0.00401894	Nasal	insectivore			Rhinolophus_ferrumequinum	0.0206343	0.000121235	0.0285455	0.018971	Nasal	insectivore
Rhinolophus_creaghi	-0.0436194	-0.0703376	-0.0348231	Nasal	insectivore			Rhinolophus_fumigatus	0.0245863	-0.00523916	0.0211606	0.0206944	Nasal	insectivore
Rhinolophus_darlingi	-0.0384382	-0.0792119	-0.0132326	Nasal	insectivore			Rhinolophus_hildebrandti	0.0242989	-0.0169561	0.0328411	0.0236226	Nasal	insectivore
Rhinolophus_eloquens	-0.0230917	-0.06932	-0.00946911	Nasal	insectivore			Rhinolophus_hipposideros	0.00621252	0.0308644	0.0170228	0.0217992	Nasal	insectivore
Rhinolophus_euryale	-0.00682694	-0.0931766	-0.0253163	Nasal	insectivore			Rhinolophus_landeri	0.00884972	0.0140342	0.0154811	0.0320792	Nasal	insectivore
Rhinolophus_ferrumequinum	-0.0313489	-0.0646714	-0.0233024	Nasal	insectivore			Rhinolophus_lepidus	0.00557526	0.0195412	0.013775	0.0409309	Nasal	insectivore
Rhinolophus_fumigatus	-0.0164144	-0.0668486	-0.0196821	Nasal	insectivore			Rhinolophus_macrotis	-0.00458073	0.0319898	0.0290231	0.0264527	Nasal	insectivore
Rhinolophus_hildebrandti	-0.0266003	-0.0635504	-0.0165444	Nasal	insectivore			Rhinolophus_mehelyi	-0.0265469	0.0173277	0.0201853	0.0252172	Nasal	insectivore
Rhinolophus_hipposideros	-0.0368233	-0.0931198	-0.0372929	Nasal	insectivore			Rhinolophus_monoceros	-0.0102521	0.0377663	0.0192715	0.0305475	Nasal	insectivore
Rhinolophus_landeri	-0.0233804	-0.0840094	-0.0290577	Nasal	insectivore			Rhinolophus_pusillus	0.00311279	0.0322933	0.0254518	0.0266303	Nasal	insectivore
Rhinolophus_lepidus	-0.0255306	-0.0746492	-0.0314066	Nasal	insectivore			Rhinolophus_rex	0.020693	0.0255078	0.0305654	0.028164	Nasal	insectivore
Rhinolophus_luctus	-0.0669999	-0.0724413	-0.0275637	Nasal	insectivore			Rhinolophus_rufus	0.0380995	0.0191906	0.0190717	0.0373229	Nasal	insectivore
Rhinolophus_macrotis	-0.0552129	-0.0895476	-0.0387135	Nasal	insectivore			Rhinolophus_sedulus	-0.00031124	0.023949	0.0142278	0.0245775	Nasal	insectivore
Rhinolophus_mehelyi	0.0134855	-0.0804881	-0.0142484	Nasal	insectivore			Rhinolophus_simulator	0.0145747	0.0245566	0.0109312	0.0247527	Nasal	insectivore
Rhinolophus_monoceros	-0.0285887	-0.0891232	-0.0441431	Nasal	insectivore			Rhinolophus_sinicus	0.00216528	0.0297908	0.0241657	0.0244945	Nasal	insectivore
Rhinolophus_philippinensis	-0.0889219	-0.101485	-0.0526891	Nasal	insectivore			Rhinonicteris_aurantia	0.000545066	0.013017	0.0112725	0.0277285	Nasal	insectivore
Rhinolophus_pusillus	-0.0315524	-0.0892597	-0.0406549	Nasal	insectivore			Rhinophylla_pumilio	0.0680611	-0.0227872	0.0332883	-0.0433131	Nasal	frugivore
Rhinolophus_rex	-0.0868432	-0.0812927	-0.0374123	Nasal	insectivore			Rhinopoma_hardwickii	-0.0466282	-0.0234407	-0.00244506	0.0134895	Nasal	insectivore
Rhinolophus_rufus	-0.0473316	-0.0618424	-0.0355244	Nasal	insectivore			Rhinopoma_muscatellum	-0.0423279	-0.0187919	0.000905303	0.0130696	Nasal	insectivore
Rhinolophus_sedulus	-0.042963	-0.0766352	-0.0223271	Nasal	insectivore			Rhogeessa_parvula	-0.0302724	-0.023079	-0.00741009	-0.00594297	Oral	insectivore
Rhinolophus_simulator	-0.0288939	-0.0977342	-0.041062	Nasal	insectivore			Rhynchonycteris_naso	-0.0299711	0.0513326	-0.0231625	0.00200693	Oral	insectivore
Rhinolophus_sinicus	-0.0402756	-0.079769	-0.0373049	Nasal	insectivore			Rousettus_aegyptiacus	0.0274981	-0.0282602	0.0437697	-0.0339565	Non	frugivore
Rhinolophus_swinnyi	-0.00128589	-0.0825147	-0.0303021	Nasal	insectivore			Rousettus_amplexicaudatus	0.0148936	-0.0307368	0.0509183	-0.0345736	Non	frugivore
Rhinolophus_thomasi	-0.0239365	-0.0779269	-0.00952111	Nasal	insectivore			Rousettus_leschenaultii	0.0108212	-0.0246407	0.0562743	-0.0356077	Non	frugivore
Rhinolophus_trifoliatus	-0.0598519	-0.0683698	-0.0129405	Nasal	insectivore			Saccopteryx_bilineata	0.0156744	0.0339205	-0.0289826	0.00713844	Oral	insectivore
Rhinonicteris_aurantia	0.00402427	-0.0774544	-0.0386042	Nasal	insectivore			Saccopteryx_gymnura	-0.0386579	0.0371251	-0.0201548	0.0056432	Oral	insectivore
Rhinophylla_pumilio	0.00907552	-0.0305223	-0.00951852	Nasal	frugivore			Saccopteryx_leptura	-0.0219884	0.0389837	-0.0217184	0.00959562	Oral	insectivore
Rhinopoma_hardwickii	0.0094455	-0.0171886	0.041746	Nasal	insectivore			Sauromys_petrophilus	-0.00546079	-0.0174195	0.0173007	-0.000708407	Oral	insectivore
Rhinopoma_muscatellum	-0.0228812	-0.0376619	0.0309257	Nasal	insectivore			Scotoecus_hirundo	-0.0703584	-0.0102752	-0.00511859	0.00617306	Oral	insectivore
Rhogeessa_parvula	0.0293384	0.0440901	0.0312701	Oral	insectivore			Scotophilus_dinganii	-0.0303024	-0.058098	-0.00809939	-0.0238344	Oral	insectivore
Rhynchonycteris_naso	0.0516581	0.00361314	-0.0164088	Oral	insectivore			Scotophilus_kuhlii	-0.0343844	-0.0400182	-0.0145481	-0.0171845	Oral	insectivore
Rousettus_aegyptiacus	-0.126845	-0.00369925	0.0252273	Non	frugivore			Sphaeronycteris_toxophyllum	-0.203346	-0.0287724	0.0341629	0.00504114	Nasal	frugivore
Rousettus_amplexicaudatus	-0.119577	-0.0073131	0.0271819	Non	frugivore			Sturnira_lilium	-0.0604136	-0.0368222	0.0364076	-0.024287	Nasal	frugivore
Rousettus_leschenaultii	-0.120333	0.00474247	0.0441027	Non	frugivore			Syconycteris_australis	0.017067	-0.0118613	0.0802557	-0.0378476	Non	nectarivore
Saccolaimus_flaviventris	0.0192259	0.0527185	0.0385875	Oral	insectivore			Tadarida_brasiliensis	-0.00640568	0.00682297	0.00861378	0.00580133	Oral	insectivore
Saccopteryx_bilineata	0.0291655	0.013815	0.0041344	Oral	insectivore			Taphozous_hildegardeae	-0.0106298	0.000293191	-0.030995	-0.0143488	Oral	insectivore
Saccopteryx_gymnura	0.0272856	-0.0146246	-9.53947e-05	Oral	insectivore			Taphozous_melanopogon	0.0421566	-0.0120035	-0.0326647	-0.0213816	Oral	insectivore
Saccopteryx_leptura	0.0262101	0.00789482	0.00921375	Oral	insectivore			Thyroptera_discifera	0.0652553	0.05169	-0.0554539	-0.0220752	Oral	insectivore
Sauromys_petrophilus	-0.0546567	0.0452647	0.0742568	Oral	insectivore			Thyroptera_tricolor	0.0520003	0.046233	-0.0619181	-0.0153228	Oral	insectivore
Scotoecus_hirundo	0.0735016	0.0452622	0.0708605	Oral	insectivore			Tonatia_saurophila	0.0405348	-0.0571561	-0.0004864	-0.00175912	Nasal	insectivore
Scotophilus_dinganii	0.0691107	0.0462549	0.0378597	Oral	insectivore			Trachops_cirrhosus	0.0489489	-0.00881442	-0.0276127	-0.00124176	Nasal	carnivorous
Scotophilus_kuhlii	0.0588032	0.0417468	0.0365098	Oral	insectivore			Triaenops_afer	0.00251883	2.33968e-05	0.0310932	0.0373467	Nasal	insectivore
Sphaeronycteris_toxophyllum	0.137709	-0.0864914	0.0329359	Nasal	frugivore			Triaenops_persicus	0.00796728	0.0017639	0.0243535	0.0294633	Nasal	insectivore
Sturnira_lilium	0.0148558	-0.0540731	0.0140708	Nasal	frugivore			Tylonycteris_robustula	-0.134912	0.00242244	0.0253527	-0.00849543	Oral	insectivore
Syconycteris_australis	-0.11312	-0.0380292	0.0195472	Non	nectarivore			Uroderma_bilobatum	-0.0355801	-0.024268	0.0242589	-0.00440372	Nasal	frugivore
Tadarida_brasiliensis	0.000112207	0.0233094	0.0128019	Oral	insectivore			Vampyressa_pusilla	-0.0916	-0.0233561	0.0514192	-0.00716298	Nasal	frugivore
Taphozous_hildegardeae	0.0641893	0.0506261	0.0129598	Oral	insectivore			Vampyrum_spectrum	0.0980308	-0.037171	0.0118569	0.0127167	Nasal	carnivorous
Taphozous_melanopogon	0.0419283	0.044088	0.010139	Oral	insectivore
Thyroptera_discifera	0.0154114	0.0775812	-0.0738264	Oral	insectivore
Thyroptera_tricolor	0.0248809	0.0674668	-0.0638264	Oral	insectivore
Tonatia_saurophila	-0.00774008	-0.0210292	-0.0458313	Nasal	insectivore
Trachops_cirrhosus	0.00905595	0.0157345	-0.0557355	Nasal	carnivorous
Triaenops_afer	-0.0080202	-0.0810911	-0.0312521	Nasal	insectivore
Triaenops_persicus	-0.00627417	-0.0835274	-0.022235	Nasal	insectivore
Tylonycteris_robustula	0.0513834	0.05447	0.0977104	Oral	insectivore
Uroderma_bilobatum	-0.00827331	-0.0227446	0.00359775	Nasal	frugivore
Vampyressa_pusilla	0.0197678	-0.0447874	0.0131495	Nasal	frugivore
Vampyrum_spectrum	-0.0567277	0.021996	-0.0482497	Nasal	carnivorous

## Sheet: Fig. 2
Subclade disparity for the cranium and mandible shape datasets, and those values generated across BM evolutionary simulations
Relative Time Since Root	Bat Mandible Average Subclade Disparity	BM sim 1	BM sim 2	BM sim 3	BM sim 4	BM sim 5	BM sim 6	BM sim 7	BM sim 8	BM sim 9	BM sim 10	BM sim 11	BM sim 12	BM sim 13	BM sim 14	BM sim 15	BM sim 16	BM sim 17	BM sim 18	BM sim 19	BM sim 20	BM sim 21	BM sim 22	BM sim 23	BM sim 24	BM sim 25	BM sim 26	BM sim 27	BM sim 28	BM sim 29	BM sim 30	BM sim 31	BM sim 32	BM sim 33	BM sim 34	BM sim 35	BM sim 36	BM sim 37	BM sim 38	BM sim 39	BM sim 40	BM sim 41	BM sim 42	BM sim 43	BM sim 44	BM sim 45	BM sim 46	BM sim 47	BM sim 48
Cranium
0	1	1	1	1	1	1	1	1	1	1	1	1	1	1	1	1	1	1	1	1	1	1	1	1	1	1	1	1	1	1	1	1	1	1	1	1	1	1	1	1	1	1	1	1	1	1	1	1	1
0	0.864471	0.941091	0.966904	0.940295	0.91441	0.965836	0.969405	0.964869	0.950624	0.953025	0.945547	0.96377	0.953508	0.95762	0.967952	0.970423	0.957162	0.975941	0.968264	0.962119	0.96159	0.952931	0.942238	0.959493	0.963744	0.950705	0.948591	0.972097	0.934025	0.962071	0.910384	0.970098	0.968354	0.952216	0.938164	0.963766	0.958329	0.947126	0.93984	0.915371	0.96429	0.94743	0.936473	0.969211	0.967467	0.959645	0.954002	0.961664	0.973721
0.0184064	0.647598	0.900715	0.913976	0.881949	0.841528	0.851242	0.90452	0.908072	0.888663	0.900408	0.872528	0.902203	0.872564	0.850701	0.903519	0.881875	0.890962	0.89068	0.89866	0.91135	0.874901	0.857366	0.865095	0.856924	0.86208	0.890076	0.869147	0.912265	0.871031	0.911773	0.84522	0.891526	0.908896	0.875803	0.884975	0.874227	0.907993	0.891079	0.870557	0.861585	0.878228	0.874281	0.85129	0.910439	0.903386	0.903066	0.884186	0.900998	0.89833
0.0347562	0.662529	0.888663	0.900729	0.870178	0.834364	0.808562	0.89172	0.893406	0.89126	0.887883	0.861017	0.896683	0.85993	0.838162	0.898035	0.886678	0.888222	0.893803	0.895907	0.885706	0.875278	0.857517	0.862657	0.867379	0.850671	0.882387	0.88233	0.897368	0.874638	0.906591	0.840655	0.865235	0.901414	0.861588	0.868374	0.863988	0.898299	0.890209	0.857418	0.844455	0.846463	0.862342	0.830505	0.88414	0.907794	0.90461	0.857703	0.878829	0.890925
0.0449849	0.660429	0.866348	0.862458	0.821453	0.811022	0.795199	0.880393	0.86935	0.866929	0.86984	0.844321	0.871013	0.830094	0.803446	0.876483	0.843257	0.865897	0.865711	0.866185	0.874603	0.854407	0.840991	0.839543	0.832922	0.808706	0.843586	0.867502	0.892751	0.863811	0.892363	0.81315	0.838886	0.879264	0.806799	0.838916	0.825595	0.87116	0.854124	0.830918	0.815403	0.819222	0.82757	0.800889	0.881803	0.875151	0.886114	0.834632	0.845401	0.872772
0.0499054	0.658124	0.866041	0.86018	0.821856	0.809132	0.794572	0.880179	0.868356	0.867248	0.869352	0.84291	0.869515	0.830352	0.803238	0.873706	0.843447	0.865545	0.863081	0.865422	0.874533	0.855311	0.840499	0.838847	0.832009	0.808223	0.843031	0.86718	0.89039	0.862342	0.891379	0.811673	0.838932	0.879569	0.805479	0.839214	0.826032	0.870396	0.853185	0.831112	0.815486	0.819507	0.827835	0.80111	0.879525	0.873882	0.886164	0.834751	0.844149	0.87278
0.0539636	0.625592	0.846751	0.839	0.818762	0.778541	0.78164	0.85428	0.850884	0.869461	0.845098	0.820728	0.83691	0.805882	0.782979	0.843845	0.822652	0.838201	0.854795	0.832136	0.856795	0.810944	0.827901	0.813103	0.817766	0.804816	0.821924	0.839067	0.873369	0.844274	0.888066	0.788293	0.804253	0.861809	0.77281	0.848671	0.840995	0.877802	0.812721	0.825504	0.774691	0.788299	0.834932	0.757294	0.871059	0.854849	0.870064	0.844189	0.810306	0.876587
0.0619282	0.556167	0.735166	0.730088	0.710375	0.677522	0.677911	0.7453	0.73693	0.757751	0.735716	0.713102	0.721289	0.701363	0.678137	0.728345	0.711138	0.724987	0.738347	0.722377	0.749427	0.708889	0.713867	0.704308	0.712005	0.699521	0.713636	0.729681	0.762575	0.734663	0.769912	0.680013	0.69406	0.749671	0.668048	0.734471	0.727239	0.767536	0.70171	0.71783	0.672235	0.683753	0.723721	0.653612	0.756635	0.738923	0.754837	0.734295	0.701337	0.756409
0.0668399	0.544496	0.725689	0.724824	0.70158	0.687484	0.670943	0.744246	0.728181	0.755414	0.70838	0.704573	0.718938	0.686112	0.674635	0.71888	0.68913	0.713706	0.721338	0.722055	0.734315	0.696814	0.704593	0.703262	0.701491	0.696315	0.706655	0.708674	0.757872	0.728788	0.764921	0.678148	0.680126	0.737461	0.671166	0.72712	0.720397	0.754729	0.679348	0.692197	0.669103	0.670475	0.702807	0.649975	0.74654	0.735047	0.747861	0.720627	0.691951	0.740701
0.0734996	0.497651	0.684196	0.675497	0.646249	0.6415	0.63039	0.695199	0.656313	0.715764	0.657249	0.645764	0.675207	0.631031	0.639815	0.669078	0.628172	0.679421	0.677618	0.67265	0.679176	0.646322	0.663476	0.650456	0.675413	0.646507	0.672011	0.673998	0.695142	0.673095	0.68942	0.632051	0.637418	0.666221	0.636866	0.667276	0.681953	0.697251	0.644732	0.663903	0.621851	0.634818	0.656434	0.595088	0.694923	0.686948	0.684743	0.653701	0.64624	0.662513
0.0835454	0.45577	0.643514	0.649917	0.624428	0.613418	0.595917	0.662311	0.628931	0.666195	0.635675	0.603867	0.643634	0.607191	0.6077	0.628191	0.601335	0.649725	0.642457	0.641085	0.640929	0.616028	0.625674	0.621487	0.647246	0.614759	0.65734	0.650629	0.659582	0.645864	0.652246	0.607295	0.616078	0.653744	0.603363	0.63983	0.648973	0.653853	0.609438	0.623254	0.582402	0.611354	0.626684	0.572155	0.650899	0.644787	0.642873	0.616569	0.611338	0.626202
0.095683	0.430609	0.629748	0.640886	0.59893	0.593627	0.571099	0.636195	0.600623	0.640142	0.614762	0.586807	0.616681	0.590388	0.587158	0.60812	0.577361	0.633965	0.62454	0.615634	0.617806	0.590861	0.616096	0.607604	0.633932	0.591572	0.645841	0.624637	0.637407	0.619106	0.634995	0.58444	0.610107	0.626937	0.592396	0.616538	0.621258	0.638675	0.593492	0.603852	0.572178	0.59551	0.603993	0.555185	0.626417	0.612686	0.618591	0.594105	0.593641	0.611107
0.100354	0.406722	0.597445	0.613835	0.571868	0.574472	0.551397	0.621879	0.584094	0.615535	0.593812	0.560272	0.602274	0.578858	0.568625	0.588287	0.554219	0.611038	0.597836	0.593616	0.598043	0.579119	0.581819	0.580412	0.598285	0.556721	0.621953	0.597375	0.624626	0.60272	0.611365	0.575264	0.588239	0.611502	0.581461	0.587401	0.569543	0.61841	0.571246	0.581794	0.551675	0.580584	0.579827	0.544496	0.619981	0.593129	0.596135	0.573422	0.580121	0.595338
0.127992	0.407165	0.596785	0.613492	0.571504	0.573911	0.551359	0.620961	0.584159	0.614619	0.593486	0.560123	0.601722	0.577521	0.56769	0.588075	0.553857	0.610158	0.597762	0.591645	0.597143	0.577929	0.580946	0.580776	0.598099	0.55579	0.62072	0.596407	0.624028	0.602243	0.611322	0.574733	0.585951	0.6111	0.580855	0.586408	0.568652	0.61852	0.569516	0.581428	0.55075	0.580442	0.579693	0.544027	0.619563	0.592127	0.596093	0.572848	0.57975	0.595013
0.135139	0.406393	0.606228	0.624818	0.587092	0.582976	0.565211	0.631776	0.596285	0.623134	0.604542	0.575731	0.619701	0.585793	0.574954	0.603848	0.559049	0.635208	0.614162	0.606539	0.601541	0.588639	0.58919	0.59256	0.605249	0.575093	0.626583	0.604277	0.639227	0.614461	0.6271	0.583378	0.590752	0.621324	0.585255	0.592457	0.576878	0.630532	0.576199	0.592216	0.55598	0.581334	0.594658	0.554203	0.621647	0.607817	0.606866	0.583692	0.590897	0.604114
0.135385	0.406114	0.603185	0.623507	0.586539	0.582423	0.56428	0.630187	0.593526	0.622498	0.603706	0.575389	0.61884	0.584419	0.57466	0.60258	0.556164	0.634875	0.61331	0.60612	0.599552	0.586042	0.588681	0.591516	0.603628	0.573502	0.62636	0.60332	0.638589	0.613338	0.625335	0.580645	0.588432	0.620396	0.58255	0.591452	0.575606	0.630037	0.575822	0.591477	0.553296	0.578457	0.594338	0.553331	0.619201	0.605412	0.604345	0.581754	0.590766	0.601756
0.140449	0.406327	0.603079	0.62298	0.585782	0.58167	0.564243	0.630179	0.593485	0.622041	0.603525	0.573426	0.618504	0.584372	0.574547	0.602775	0.556491	0.635055	0.612529	0.606203	0.598564	0.585246	0.587542	0.591774	0.603208	0.572997	0.625768	0.602889	0.638332	0.613371	0.624598	0.580704	0.587608	0.619755	0.581907	0.590738	0.574908	0.629117	0.575874	0.590517	0.552691	0.577798	0.593402	0.553288	0.618647	0.605311	0.60326	0.581396	0.59034	0.601936
0.145706	0.381762	0.56823	0.583357	0.551877	0.549353	0.536362	0.596493	0.562029	0.59093	0.56649	0.548652	0.580297	0.548302	0.547814	0.56861	0.519772	0.590258	0.586509	0.576791	0.563483	0.553663	0.558638	0.559922	0.568806	0.533873	0.586282	0.569903	0.610195	0.569502	0.59728	0.542072	0.558167	0.588687	0.549695	0.562306	0.54387	0.596005	0.550711	0.555177	0.520733	0.544613	0.557865	0.516851	0.583157	0.581066	0.567857	0.554763	0.55933	0.570333
0.156742	0.392231	0.584658	0.59123	0.553958	0.545826	0.538003	0.598087	0.567395	0.586053	0.570091	0.560947	0.588695	0.547552	0.552349	0.571974	0.515612	0.592176	0.596627	0.576306	0.573472	0.560013	0.564996	0.565422	0.566715	0.538121	0.587119	0.575856	0.607861	0.577272	0.605244	0.544442	0.555188	0.595175	0.557231	0.558402	0.539513	0.605446	0.553722	0.561739	0.525034	0.547083	0.564098	0.515308	0.590873	0.588494	0.573627	0.566005	0.567863	0.583501
0.172833	0.381106	0.584027	0.57957	0.563333	0.537869	0.526277	0.588482	0.568993	0.572331	0.567237	0.562863	0.583441	0.53879	0.5437	0.564125	0.515614	0.580691	0.580517	0.5625	0.580687	0.557076	0.553469	0.553865	0.55294	0.530431	0.572093	0.563583	0.586769	0.563346	0.590423	0.536386	0.545895	0.591426	0.541842	0.543513	0.537776	0.597941	0.545656	0.546478	0.509319	0.541249	0.557662	0.511039	0.585678	0.574653	0.567415	0.550419	0.565305	0.576544
0.182228	0.379648	0.5845	0.579432	0.562824	0.536222	0.523367	0.584144	0.567968	0.572802	0.564964	0.559616	0.581976	0.53956	0.540778	0.558559	0.514104	0.576797	0.575846	0.561091	0.579196	0.554066	0.549999	0.551076	0.550628	0.528471	0.568014	0.562736	0.581419	0.562966	0.58852	0.535647	0.543712	0.590913	0.541999	0.54189	0.534385	0.596975	0.541899	0.539163	0.506883	0.536898	0.5569	0.509226	0.586275	0.572545	0.565454	0.550293	0.561613	0.575513
0.187988	0.354491	0.551015	0.559207	0.531435	0.511092	0.487766	0.558112	0.537464	0.541439	0.533677	0.532493	0.55079	0.509232	0.516147	0.530243	0.489378	0.543161	0.537926	0.538839	0.543439	0.52943	0.515258	0.528759	0.52385	0.495362	0.543869	0.527847	0.559887	0.529598	0.550684	0.505485	0.522124	0.567608	0.515623	0.513751	0.513378	0.568919	0.516958	0.516701	0.484552	0.506566	0.538313	0.484149	0.551611	0.534303	0.538046	0.507297	0.532221	0.537685
0.206501	0.353718	0.547181	0.551902	0.52831	0.510679	0.48146	0.557178	0.533189	0.543011	0.534313	0.526118	0.550287	0.505876	0.511736	0.522887	0.488798	0.537303	0.535803	0.530925	0.541237	0.530075	0.512574	0.529767	0.522171	0.494686	0.54213	0.526745	0.552518	0.530525	0.544083	0.503248	0.521988	0.566333	0.515917	0.507408	0.514442	0.568291	0.516047	0.513001	0.484581	0.505457	0.53756	0.477488	0.548758	0.534101	0.535968	0.505261	0.528552	0.537143
0.226549	0.346071	0.531625	0.534717	0.510216	0.494497	0.464844	0.540484	0.520753	0.531363	0.526415	0.506999	0.540562	0.496895	0.492221	0.510855	0.477524	0.519104	0.524895	0.521524	0.523776	0.515811	0.499426	0.513821	0.508283	0.486555	0.528655	0.511117	0.537127	0.520381	0.531067	0.483865	0.506922	0.550676	0.503989	0.495941	0.488974	0.559627	0.499012	0.498614	0.478732	0.492799	0.522291	0.462592	0.525736	0.518003	0.523495	0.49467	0.508142	0.519111
0.2487	0.360105	0.546682	0.544024	0.507965	0.495838	0.468004	0.547028	0.526134	0.527689	0.525909	0.511776	0.549713	0.502374	0.492767	0.516287	0.477684	0.516351	0.529066	0.52092	0.525272	0.516353	0.506167	0.52377	0.508015	0.48752	0.524729	0.510318	0.539711	0.519115	0.538276	0.488826	0.508547	0.554049	0.501338	0.493286	0.49838	0.553246	0.514117	0.497012	0.474265	0.493527	0.523746	0.462278	0.528194	0.515391	0.532518	0.501231	0.509817	0.525487
0.255851	0.346291	0.521055	0.532434	0.490263	0.481888	0.455794	0.536287	0.510393	0.517125	0.50721	0.491265	0.536423	0.49428	0.475341	0.502008	0.468626	0.505766	0.51998	0.508625	0.510759	0.494132	0.489766	0.50812	0.493223	0.477608	0.511591	0.492971	0.522482	0.511079	0.530769	0.479269	0.495382	0.53602	0.486862	0.482747	0.490907	0.530912	0.501798	0.491807	0.462714	0.478299	0.510996	0.451884	0.511423	0.504531	0.521165	0.491855	0.491069	0.511243
0.275879	0.344642	0.524006	0.543175	0.492194	0.48669	0.464833	0.543124	0.516681	0.525938	0.515019	0.502788	0.539719	0.499991	0.486276	0.504908	0.473018	0.510693	0.520361	0.522641	0.511472	0.498582	0.498774	0.517091	0.499313	0.480427	0.515069	0.50034	0.52551	0.522266	0.538007	0.487926	0.501476	0.539122	0.491552	0.485364	0.497335	0.537425	0.508424	0.496924	0.472418	0.482272	0.514775	0.456498	0.51994	0.50951	0.529666	0.494429	0.496698	0.519292
0.301545	0.339093	0.518934	0.5448	0.486617	0.475951	0.46044	0.53847	0.508647	0.520772	0.512688	0.496687	0.533543	0.491627	0.486732	0.500571	0.462991	0.508471	0.514513	0.519598	0.510088	0.491934	0.49093	0.517763	0.493143	0.476876	0.508483	0.497537	0.516492	0.524154	0.534646	0.485838	0.494634	0.530907	0.486465	0.47598	0.483707	0.52763	0.499635	0.488881	0.465952	0.480543	0.507118	0.455165	0.516287	0.509719	0.530405	0.484802	0.492066	0.504027
0.301567	0.329355	0.506026	0.527924	0.472384	0.462925	0.446561	0.530304	0.493364	0.507516	0.501365	0.486105	0.520167	0.477478	0.47349	0.486473	0.451785	0.500702	0.504123	0.505358	0.495904	0.485978	0.480917	0.504174	0.480403	0.467221	0.493532	0.487133	0.50491	0.512697	0.525312	0.471356	0.485597	0.52036	0.473031	0.467651	0.470101	0.512446	0.486311	0.475077	0.457197	0.473755	0.498012	0.442134	0.501292	0.49678	0.520365	0.471213	0.479624	0.498952
0.303341	0.334716	0.519167	0.537644	0.481486	0.470797	0.456849	0.537695	0.504889	0.515431	0.512335	0.492815	0.527042	0.486075	0.480813	0.488357	0.462959	0.508891	0.512894	0.513936	0.50536	0.495679	0.487851	0.51069	0.484204	0.477343	0.503405	0.495565	0.513151	0.5189	0.53768	0.478869	0.493401	0.527908	0.482173	0.477003	0.478692	0.523485	0.497568	0.483333	0.468643	0.48264	0.503065	0.452005	0.509737	0.504442	0.527626	0.481372	0.489933	0.508487
0.30636	0.327003	0.501864	0.527741	0.456736	0.459174	0.448385	0.526572	0.484789	0.504732	0.496567	0.479152	0.508878	0.474178	0.468023	0.473511	0.442644	0.499084	0.504119	0.504227	0.479313	0.479616	0.478188	0.496948	0.474966	0.46504	0.492145	0.484674	0.504451	0.510965	0.525035	0.468348	0.480553	0.511954	0.47168	0.468875	0.465003	0.508302	0.484149	0.471399	0.46095	0.466866	0.491346	0.436157	0.490905	0.492416	0.514211	0.470697	0.468834	0.49816
0.312532	0.330906	0.507116	0.527723	0.458836	0.45835	0.45086	0.526946	0.48744	0.502272	0.500173	0.479385	0.509096	0.471848	0.470451	0.474344	0.442831	0.496602	0.499109	0.502419	0.477705	0.484534	0.477116	0.498058	0.474144	0.468641	0.492076	0.486246	0.504455	0.512274	0.532515	0.468583	0.480656	0.513294	0.468426	0.470359	0.467655	0.509575	0.481116	0.476937	0.460384	0.472204	0.488988	0.439806	0.490368	0.494938	0.507135	0.472708	0.470772	0.501428
0.312902	0.324652	0.509715	0.528945	0.463341	0.460274	0.452861	0.524048	0.489464	0.50219	0.491264	0.481014	0.508975	0.467775	0.473502	0.476213	0.441549	0.497814	0.493395	0.505099	0.479492	0.485339	0.477445	0.498295	0.475488	0.469429	0.490678	0.486605	0.503974	0.509181	0.531413	0.466102	0.476123	0.515532	0.469789	0.470025	0.468377	0.515953	0.484209	0.479572	0.461201	0.468136	0.489383	0.440583	0.48889	0.493803	0.50694	0.469585	0.474258	0.500286
0.315529	0.317923	0.50522	0.525538	0.455399	0.451063	0.450201	0.514417	0.481864	0.499055	0.487674	0.473176	0.503329	0.458424	0.468036	0.470665	0.434605	0.490626	0.485986	0.49838	0.471505	0.475887	0.471525	0.491282	0.469218	0.461727	0.485503	0.476439	0.492536	0.507253	0.521305	0.455555	0.469889	0.511224	0.462611	0.463176	0.460507	0.504468	0.475487	0.473724	0.450086	0.462733	0.481372	0.431275	0.482977	0.48962	0.501505	0.463581	0.468416	0.495722
0.323247	0.312043	0.497737	0.518694	0.452906	0.446507	0.44836	0.504895	0.476569	0.489513	0.482575	0.462142	0.498974	0.453974	0.462875	0.46816	0.434933	0.486113	0.479143	0.485234	0.461119	0.475229	0.465387	0.488252	0.459975	0.447664	0.479758	0.473238	0.483904	0.500788	0.515217	0.44788	0.466616	0.507384	0.454961	0.458024	0.456394	0.498583	0.47258	0.466653	0.444682	0.457896	0.477525	0.426223	0.473952	0.481898	0.491641	0.454642	0.462683	0.4893
0.329098	0.307748	0.490854	0.516282	0.446704	0.442222	0.438128	0.499108	0.472845	0.48239	0.47627	0.458637	0.491582	0.448744	0.454695	0.461316	0.431338	0.481392	0.475251	0.475519	0.453716	0.468518	0.456119	0.482464	0.453131	0.439762	0.471979	0.465853	0.478207	0.492258	0.509283	0.44176	0.461276	0.504439	0.44847	0.452828	0.454159	0.49476	0.472352	0.457162	0.434381	0.450495	0.470862	0.423909	0.468411	0.471873	0.48245	0.451232	0.457874	0.480088
0.32964	0.312177	0.495879	0.525115	0.452815	0.449711	0.444097	0.507393	0.481143	0.489674	0.483489	0.467354	0.49946	0.459444	0.461246	0.465519	0.438886	0.486155	0.482149	0.4805	0.45635	0.476585	0.463468	0.49116	0.460512	0.446619	0.478559	0.470883	0.483912	0.498511	0.518348	0.453892	0.46971	0.512016	0.455281	0.462453	0.457811	0.499914	0.477425	0.464993	0.440717	0.457804	0.479869	0.430427	0.471663	0.47827	0.490597	0.457551	0.466198	0.486395
0.331603	0.2931	0.475471	0.509665	0.435475	0.438638	0.430702	0.491194	0.469596	0.477344	0.471558	0.452513	0.481432	0.444396	0.446926	0.452049	0.425861	0.471856	0.468145	0.463914	0.444439	0.464314	0.451348	0.479277	0.444188	0.43556	0.467698	0.459622	0.472823	0.48201	0.495412	0.447355	0.456427	0.490416	0.441965	0.448067	0.439856	0.488169	0.467871	0.454868	0.426635	0.444872	0.465935	0.422051	0.457389	0.463625	0.467177	0.443091	0.450805	0.464378
0.344905	0.280745	0.45081	0.486783	0.417434	0.421563	0.417471	0.46898	0.456789	0.462578	0.451701	0.43842	0.461732	0.428875	0.43416	0.441002	0.412481	0.457744	0.455457	0.447193	0.42828	0.453854	0.4417	0.469241	0.433797	0.416992	0.450595	0.443896	0.455811	0.468502	0.480011	0.435304	0.441427	0.474476	0.430465	0.43525	0.426613	0.469579	0.451924	0.435337	0.413013	0.430611	0.450326	0.407294	0.444144	0.453772	0.451117	0.427911	0.437043	0.448146
0.346061	0.285432	0.452429	0.487978	0.420893	0.425867	0.42036	0.471554	0.461894	0.465296	0.456761	0.441239	0.46373	0.431674	0.439717	0.443166	0.419475	0.457403	0.457334	0.452388	0.429884	0.455001	0.445277	0.471215	0.437082	0.421784	0.453832	0.447908	0.459425	0.471473	0.483005	0.440772	0.444374	0.474532	0.433527	0.440853	0.428724	0.469679	0.456355	0.437535	0.408549	0.429861	0.452233	0.407712	0.444688	0.458392	0.455377	0.429695	0.435642	0.450175
0.346098	0.284141	0.450796	0.492927	0.421267	0.424691	0.421899	0.470095	0.461789	0.461849	0.455636	0.442859	0.46376	0.433552	0.436908	0.442197	0.419587	0.454286	0.453302	0.451846	0.427876	0.453699	0.444666	0.470345	0.437497	0.421323	0.451552	0.443933	0.457852	0.470123	0.484565	0.442312	0.442999	0.47425	0.431819	0.441184	0.42573	0.46673	0.45266	0.433448	0.40849	0.426782	0.447636	0.407102	0.440382	0.460611	0.451241	0.429238	0.431941	0.446442
0.351515	0.277071	0.443946	0.488003	0.413944	0.418034	0.417836	0.466456	0.457692	0.457763	0.449531	0.439138	0.460039	0.428098	0.43205	0.435526	0.414934	0.449174	0.448033	0.449053	0.425251	0.446998	0.438597	0.464245	0.433421	0.417174	0.445457	0.432041	0.452933	0.462295	0.475333	0.434051	0.432477	0.465892	0.428752	0.432771	0.420685	0.455861	0.449901	0.429075	0.39945	0.425372	0.443515	0.39908	0.437078	0.455481	0.447214	0.425111	0.425136	0.444151
0.354745	0.272786	0.439606	0.484251	0.408266	0.416212	0.41294	0.460937	0.458009	0.453342	0.448358	0.435424	0.455796	0.423708	0.429971	0.432084	0.40798	0.453708	0.445068	0.444069	0.420662	0.440789	0.438131	0.45977	0.431383	0.417554	0.447962	0.426035	0.447946	0.460356	0.471768	0.431498	0.427942	0.46071	0.428845	0.432431	0.41933	0.454484	0.443147	0.426983	0.398333	0.423215	0.440723	0.393766	0.436144	0.448722	0.442	0.419689	0.42256	0.443666
0.365202	0.270673	0.431993	0.468705	0.400467	0.411927	0.404116	0.451103	0.450824	0.444069	0.439243	0.426237	0.448756	0.416366	0.418043	0.421359	0.403893	0.444878	0.437653	0.434923	0.408087	0.431617	0.430311	0.449757	0.425001	0.409217	0.439285	0.417604	0.440194	0.446423	0.459909	0.419022	0.421322	0.452434	0.421708	0.425924	0.414445	0.447141	0.435144	0.418654	0.391266	0.413647	0.435082	0.383935	0.424987	0.438208	0.430123	0.41095	0.413762	0.438716
0.36804	0.266768	0.427014	0.464719	0.39795	0.404356	0.399958	0.447197	0.444655	0.439713	0.43424	0.41891	0.444776	0.411498	0.413124	0.41678	0.398596	0.437338	0.43025	0.433034	0.397682	0.426216	0.426133	0.44422	0.420935	0.40618	0.432644	0.410485	0.433521	0.442449	0.453696	0.417741	0.413666	0.445913	0.412615	0.420408	0.410208	0.440967	0.42946	0.409388	0.382046	0.40498	0.431042	0.381022	0.418958	0.432877	0.422132	0.404349	0.403874	0.431146
0.371277	0.259257	0.421819	0.463804	0.392562	0.401987	0.395348	0.443067	0.434329	0.430338	0.430288	0.413335	0.437301	0.404944	0.410238	0.413127	0.396136	0.430026	0.425353	0.426094	0.392628	0.419647	0.421052	0.440478	0.417447	0.403367	0.427846	0.403848	0.43262	0.438984	0.451833	0.413417	0.40973	0.439643	0.410578	0.415883	0.404876	0.433464	0.42209	0.40464	0.377751	0.40163	0.428515	0.372694	0.412987	0.426654	0.414063	0.398154	0.401994	0.42602
0.372555	0.254139	0.416753	0.457348	0.387098	0.395214	0.390915	0.439503	0.429296	0.428751	0.426566	0.405766	0.431719	0.399755	0.405093	0.408001	0.39242	0.426505	0.422511	0.420109	0.389831	0.417746	0.413991	0.430844	0.414956	0.402887	0.421772	0.397143	0.428529	0.432795	0.443424	0.403785	0.40518	0.430034	0.40543	0.411799	0.399737	0.426251	0.417003	0.39847	0.371831	0.396859	0.426486	0.366404	0.407688	0.423506	0.408428	0.393462	0.397056	0.422401
0.372926	0.25557	0.416232	0.458566	0.388428	0.398095	0.39128	0.442156	0.429025	0.427381	0.427056	0.408571	0.437861	0.399515	0.40257	0.407281	0.391544	0.430145	0.419214	0.419586	0.39003	0.418417	0.415097	0.430145	0.41804	0.400628	0.421161	0.397173	0.429663	0.432032	0.440774	0.402255	0.406999	0.428944	0.407082	0.415293	0.400251	0.425765	0.417752	0.398229	0.371096	0.398636	0.424809	0.366525	0.406931	0.424921	0.411148	0.392384	0.394763	0.423939
0.381605	0.25273	0.40987	0.449048	0.38395	0.389955	0.383444	0.435916	0.422801	0.420971	0.420377	0.399971	0.42476	0.393852	0.397774	0.403127	0.38228	0.419271	0.415729	0.41249	0.384959	0.41386	0.406699	0.424363	0.407799	0.396447	0.414007	0.387118	0.420562	0.425821	0.435755	0.397063	0.398874	0.422987	0.402112	0.403362	0.394168	0.418883	0.40906	0.394332	0.364218	0.389959	0.418801	0.361803	0.400346	0.417214	0.401921	0.386913	0.387857	0.416599
0.394352	0.25568	0.409549	0.44656	0.385898	0.388273	0.386769	0.436325	0.42528	0.42405	0.422159	0.399961	0.426081	0.394521	0.396507	0.401623	0.379706	0.42259	0.416627	0.414977	0.384223	0.413474	0.405969	0.425455	0.406559	0.394681	0.412302	0.388142	0.415563	0.426669	0.433735	0.392581	0.396327	0.424692	0.40219	0.403919	0.394772	0.419551	0.410641	0.39475	0.362837	0.389383	0.416444	0.363964	0.402844	0.420077	0.404183	0.386157	0.384078	0.418201
0.400194	0.253861	0.407063	0.442803	0.380678	0.3861	0.385411	0.431418	0.420928	0.418215	0.414386	0.397652	0.422045	0.393307	0.392852	0.393012	0.372173	0.416156	0.406645	0.410281	0.37829	0.401002	0.403354	0.419299	0.401021	0.392437	0.409371	0.382937	0.413125	0.423447	0.428735	0.38954	0.391803	0.419107	0.399936	0.398478	0.38844	0.412238	0.408165	0.393471	0.357653	0.386438	0.409019	0.36092	0.397258	0.413565	0.399011	0.380025	0.380012	0.411373
0.402443	0.253093	0.404325	0.439015	0.379214	0.382029	0.384864	0.42773	0.4182	0.417144	0.410452	0.395834	0.421532	0.392997	0.388841	0.391433	0.372341	0.416418	0.404951	0.408848	0.377291	0.398768	0.402027	0.416344	0.398852	0.390867	0.408419	0.380093	0.410738	0.42065	0.427969	0.387592	0.391318	0.419674	0.398087	0.39409	0.386964	0.411906	0.406025	0.393401	0.356067	0.385745	0.406691	0.358283	0.396627	0.410888	0.399515	0.380009	0.380499	0.409371
0.410251	0.253205	0.404193	0.438746	0.379113	0.381877	0.384843	0.427581	0.418189	0.417096	0.410456	0.395602	0.421039	0.392862	0.38882	0.391276	0.37189	0.416518	0.404908	0.408313	0.377283	0.398383	0.40195	0.416224	0.398839	0.39069	0.408277	0.379963	0.410546	0.420664	0.427985	0.387596	0.391133	0.419625	0.397972	0.393891	0.386751	0.411598	0.405861	0.393314	0.355928	0.385416	0.406718	0.358183	0.396236	0.410796	0.399604	0.37995	0.380296	0.409184
0.414843	0.2559	0.406024	0.43895	0.383946	0.384063	0.385357	0.42857	0.418463	0.418252	0.412613	0.39703	0.423967	0.396179	0.390475	0.393528	0.375017	0.418957	0.407801	0.40794	0.380671	0.401705	0.405004	0.42053	0.398381	0.397293	0.409804	0.380118	0.413286	0.422063	0.430408	0.389116	0.393216	0.422785	0.400308	0.395561	0.388376	0.413468	0.407545	0.392893	0.358609	0.388957	0.408212	0.361303	0.396887	0.414654	0.401734	0.381192	0.384614	0.408174
0.416269	0.250071	0.402218	0.429707	0.379695	0.378902	0.385388	0.422676	0.416413	0.415387	0.406868	0.39328	0.420483	0.393816	0.385864	0.388916	0.370227	0.414709	0.402854	0.40187	0.376741	0.396334	0.398656	0.415367	0.392973	0.392919	0.40753	0.377275	0.40851	0.418416	0.417211	0.384047	0.387836	0.417786	0.393545	0.391504	0.386192	0.409091	0.402261	0.386677	0.35428	0.38266	0.406335	0.356629	0.393559	0.407392	0.396176	0.377334	0.381509	0.404161
0.423493	0.249893	0.402283	0.426831	0.380419	0.378735	0.387441	0.421224	0.415741	0.416241	0.406854	0.391028	0.42111	0.39406	0.385586	0.389429	0.369411	0.412482	0.40063	0.403365	0.378493	0.395977	0.400254	0.414932	0.394164	0.395648	0.40974	0.377808	0.407792	0.419308	0.416396	0.384944	0.387983	0.413516	0.395521	0.391887	0.38501	0.407057	0.396269	0.388136	0.356702	0.385318	0.406694	0.354393	0.394103	0.409538	0.397197	0.374409	0.380164	0.405096
0.426025	0.250988	0.405356	0.42848	0.386267	0.38047	0.389442	0.424924	0.420023	0.416271	0.408309	0.393354	0.423664	0.397407	0.38861	0.393515	0.372957	0.417199	0.4023	0.408423	0.380428	0.400222	0.402559	0.41883	0.398886	0.39741	0.412661	0.381891	0.410868	0.422366	0.421285	0.38913	0.392207	0.416383	0.400651	0.395257	0.390367	0.412559	0.400213	0.389872	0.36125	0.388737	0.412964	0.358446	0.397634	0.414149	0.401974	0.37589	0.384527	0.407822
0.430085	0.239031	0.396938	0.418448	0.378258	0.375396	0.383877	0.417459	0.409839	0.404323	0.399289	0.383115	0.413002	0.3867	0.380308	0.384901	0.355657	0.405724	0.394095	0.398339	0.369931	0.391334	0.390596	0.408514	0.390696	0.384968	0.401642	0.377576	0.402434	0.414588	0.413494	0.383289	0.38348	0.404431	0.3902	0.385951	0.381197	0.405009	0.395562	0.381064	0.35533	0.3799	0.404755	0.349184	0.389101	0.405688	0.394301	0.368866	0.376103	0.397024
0.430698	0.238481	0.395621	0.415877	0.375417	0.373834	0.382922	0.414468	0.407991	0.401829	0.396798	0.381304	0.412296	0.386078	0.378296	0.384543	0.352572	0.405225	0.39253	0.395497	0.368167	0.389654	0.389718	0.404416	0.389016	0.382281	0.400094	0.376357	0.401634	0.411105	0.412509	0.382137	0.38171	0.403074	0.389562	0.384676	0.378853	0.404836	0.392123	0.378528	0.354299	0.377122	0.403518	0.348508	0.388236	0.404634	0.392765	0.367306	0.374532	0.39608
0.430729	0.238156	0.394693	0.415797	0.375314	0.373797	0.382744	0.414468	0.407522	0.401199	0.396703	0.380201	0.412281	0.386159	0.377954	0.38324	0.352464	0.404162	0.392414	0.395519	0.36824	0.388783	0.389224	0.404213	0.389085	0.382596	0.399969	0.375702	0.401653	0.410764	0.411434	0.382258	0.381469	0.403058	0.389068	0.384108	0.378552	0.403628	0.391196	0.377982	0.353906	0.376934	0.403273	0.348069	0.387496	0.403925	0.391262	0.366877	0.374453	0.396113
0.432799	0.235765	0.392147	0.414341	0.372106	0.374528	0.380013	0.410628	0.409599	0.400265	0.396778	0.380412	0.412101	0.380906	0.377708	0.382165	0.348663	0.398802	0.387499	0.39259	0.365508	0.386116	0.388313	0.404234	0.390715	0.375279	0.397985	0.37098	0.401655	0.406348	0.409045	0.381643	0.37954	0.399267	0.387002	0.378504	0.376274	0.399363	0.393771	0.374049	0.351993	0.374342	0.404562	0.343594	0.384552	0.403178	0.389066	0.362717	0.370584	0.394058
0.434321	0.233993	0.391835	0.412457	0.372501	0.375088	0.382731	0.412245	0.40916	0.399267	0.39589	0.380132	0.410605	0.380129	0.375569	0.380105	0.352266	0.4026	0.390738	0.392641	0.363728	0.3866	0.386681	0.403222	0.387851	0.376216	0.400675	0.369907	0.401846	0.404687	0.409067	0.381113	0.378773	0.395721	0.386272	0.378304	0.374849	0.400195	0.393313	0.372695	0.352343	0.376164	0.405483	0.346781	0.388234	0.407198	0.392099	0.36367	0.371404	0.393162
0.443398	0.233782	0.391886	0.411375	0.372125	0.374783	0.38307	0.410853	0.408712	0.399181	0.394515	0.37854	0.409759	0.379481	0.373665	0.379685	0.351994	0.402315	0.390225	0.391631	0.362636	0.384328	0.386307	0.402345	0.386847	0.375008	0.400261	0.369461	0.400899	0.403988	0.408123	0.380588	0.378407	0.394751	0.385855	0.37734	0.374397	0.40007	0.392244	0.372077	0.351164	0.375278	0.403846	0.346011	0.388445	0.40749	0.390639	0.363176	0.371561	0.393417
0.444405	0.234076	0.390137	0.410467	0.371331	0.373778	0.382744	0.410582	0.407813	0.399141	0.393791	0.378503	0.407173	0.37795	0.372841	0.379051	0.351106	0.40232	0.390054	0.390927	0.36023	0.383291	0.383706	0.400201	0.386128	0.373225	0.398767	0.36771	0.400457	0.402707	0.408014	0.379844	0.378525	0.39494	0.385306	0.377025	0.374193	0.399693	0.391252	0.370739	0.350259	0.375449	0.403456	0.345177	0.388478	0.407904	0.390058	0.362062	0.369564	0.392789
0.456904	0.234513	0.392746	0.411408	0.375284	0.375008	0.380862	0.409842	0.407666	0.402137	0.395331	0.380237	0.405866	0.379339	0.373155	0.382053	0.354519	0.40443	0.389465	0.39265	0.360698	0.387903	0.387905	0.401535	0.386524	0.374201	0.40222	0.373446	0.397705	0.401324	0.410511	0.379008	0.37807	0.395837	0.385811	0.380504	0.372249	0.399954	0.393229	0.370503	0.350225	0.3744	0.40302	0.344772	0.391532	0.407724	0.392771	0.360466	0.372811	0.39268
0.458865	0.232732	0.392009	0.412997	0.373574	0.375356	0.381841	0.411956	0.40608	0.40124	0.392794	0.383011	0.403091	0.377608	0.375486	0.383335	0.355399	0.406825	0.390114	0.39029	0.362519	0.389366	0.386623	0.402301	0.389155	0.373598	0.402721	0.374122	0.396271	0.400779	0.410004	0.381813	0.378792	0.395954	0.383479	0.381037	0.374753	0.395102	0.393971	0.371706	0.347255	0.375026	0.405593	0.346842	0.393127	0.409965	0.393714	0.358928	0.376547	0.394106
0.463688	0.236169	0.392531	0.41414	0.374811	0.377085	0.384284	0.413886	0.402623	0.403482	0.392275	0.384006	0.401429	0.377446	0.373907	0.382839	0.351099	0.40931	0.391226	0.392733	0.362838	0.384562	0.388035	0.40086	0.391548	0.374342	0.403579	0.375386	0.399597	0.40253	0.411161	0.384893	0.380422	0.399722	0.385122	0.379356	0.375632	0.395448	0.38958	0.372293	0.348121	0.370403	0.405654	0.346119	0.393833	0.412905	0.394048	0.360268	0.376969	0.389851
0.465816	0.23939	0.396908	0.416419	0.377695	0.377844	0.387181	0.420486	0.40473	0.405223	0.392803	0.384854	0.408124	0.379515	0.376723	0.385304	0.353034	0.411507	0.393037	0.396996	0.367529	0.385444	0.390218	0.403067	0.393608	0.379397	0.405991	0.376887	0.403596	0.405462	0.412285	0.388165	0.383727	0.403684	0.38808	0.384787	0.379319	0.396938	0.39094	0.373704	0.348308	0.371009	0.407737	0.349847	0.398339	0.416266	0.396287	0.364399	0.379605	0.394885
0.466897	0.237547	0.393113	0.410305	0.375665	0.374359	0.383338	0.417951	0.400386	0.400848	0.391386	0.381374	0.407878	0.376656	0.373638	0.386823	0.350599	0.405436	0.391254	0.393574	0.364537	0.385577	0.387172	0.398688	0.390978	0.377896	0.40213	0.375685	0.399051	0.402708	0.409712	0.386306	0.381262	0.396754	0.38486	0.383048	0.375809	0.397803	0.39081	0.370135	0.345552	0.369983	0.40368	0.346767	0.39465	0.411837	0.397528	0.362654	0.377945	0.389852
0.475975	0.234995	0.391683	0.410975	0.375466	0.374173	0.382961	0.416729	0.399634	0.39958	0.390641	0.377683	0.406838	0.375062	0.372704	0.384629	0.34941	0.403904	0.390885	0.393635	0.363186	0.382904	0.385748	0.397992	0.391152	0.376974	0.401556	0.374634	0.397255	0.402532	0.408434	0.386261	0.379407	0.396805	0.383104	0.382128	0.374205	0.396859	0.389971	0.369804	0.34491	0.368795	0.403531	0.345228	0.39305	0.410893	0.395518	0.362094	0.37645	0.389061
0.481873	0.232962	0.388617	0.409077	0.365959	0.371198	0.372061	0.413726	0.392197	0.396895	0.386041	0.376172	0.404627	0.371193	0.368612	0.384206	0.347941	0.400497	0.385551	0.393343	0.36084	0.379165	0.382036	0.39303	0.392383	0.373822	0.398518	0.37227	0.394451	0.39787	0.404362	0.385095	0.375016	0.393196	0.378467	0.378901	0.370739	0.395105	0.385107	0.366696	0.341519	0.365314	0.400327	0.34189	0.38857	0.405266	0.392011	0.35933	0.372777	0.384687
0.491288	0.234725	0.38874	0.411707	0.366977	0.36917	0.371966	0.416259	0.39354	0.397224	0.385874	0.378547	0.405617	0.37158	0.365404	0.386941	0.349761	0.399033	0.38513	0.39288	0.363229	0.381289	0.384645	0.393167	0.390831	0.377184	0.399284	0.365657	0.393952	0.396025	0.404976	0.382623	0.372592	0.39462	0.380276	0.380049	0.36937	0.39594	0.37987	0.364485	0.339624	0.364155	0.401684	0.343669	0.387668	0.403887	0.386979	0.35427	0.371495	0.385869
0.496558	0.233559	0.383782	0.405497	0.364414	0.365261	0.3677	0.410694	0.388676	0.394131	0.381652	0.374856	0.400146	0.367712	0.361097	0.385928	0.348389	0.391047	0.380726	0.387822	0.359811	0.377433	0.381061	0.392398	0.388891	0.375545	0.392508	0.359397	0.391706	0.389549	0.398622	0.380023	0.36761	0.38962	0.37538	0.3746	0.368999	0.390721	0.37398	0.35852	0.334696	0.359884	0.397267	0.341176	0.386539	0.39821	0.381112	0.350051	0.368174	0.38111
0.500808	0.233369	0.383024	0.404913	0.363979	0.364573	0.367214	0.409383	0.388521	0.393053	0.380931	0.374309	0.399633	0.36725	0.361009	0.384662	0.348321	0.390684	0.380162	0.387314	0.3591	0.377553	0.380381	0.392015	0.388043	0.375436	0.391517	0.359207	0.391379	0.388675	0.3978	0.379272	0.366944	0.389022	0.374213	0.37438	0.368867	0.390221	0.373643	0.358112	0.334533	0.359853	0.396082	0.340171	0.38596	0.397441	0.380739	0.350147	0.366211	0.379513
0.502594	0.236979	0.38666	0.406555	0.36494	0.367262	0.371403	0.413996	0.391237	0.396023	0.383587	0.377006	0.401119	0.370464	0.362842	0.386653	0.352717	0.39316	0.383276	0.392454	0.362952	0.379822	0.384496	0.395964	0.389154	0.377241	0.394316	0.364424	0.394771	0.391322	0.402678	0.381131	0.367045	0.390357	0.378749	0.37825	0.370071	0.395281	0.376477	0.359091	0.338209	0.362211	0.398961	0.344418	0.388201	0.400431	0.382576	0.353843	0.369792	0.381907
0.507975	0.234738	0.3841	0.40216	0.364892	0.363868	0.369363	0.411586	0.391136	0.394268	0.382744	0.373776	0.397224	0.368196	0.358412	0.384313	0.351677	0.392609	0.377793	0.388099	0.35941	0.37573	0.38114	0.39343	0.386652	0.373749	0.392362	0.363023	0.391288	0.387517	0.402513	0.37761	0.365307	0.385996	0.376375	0.375045	0.369104	0.391793	0.373759	0.358601	0.339349	0.360248	0.398619	0.342613	0.385903	0.399108	0.381322	0.350865	0.367565	0.380195
0.509278	0.230508	0.376087	0.395442	0.358247	0.357157	0.36277	0.403612	0.38462	0.387263	0.376291	0.36834	0.389495	0.362863	0.350464	0.379854	0.345394	0.387426	0.370547	0.382094	0.352287	0.368854	0.374095	0.387932	0.380336	0.367649	0.385053	0.355425	0.383888	0.381233	0.395072	0.371519	0.359661	0.378805	0.368284	0.369207	0.364264	0.386243	0.366086	0.352391	0.334419	0.354326	0.393698	0.337062	0.380101	0.393122	0.376002	0.34581	0.359666	0.373685
0.509675	0.235844	0.381285	0.399178	0.362225	0.360368	0.36599	0.407897	0.38815	0.390002	0.380378	0.371414	0.392583	0.36673	0.354069	0.384519	0.347994	0.391739	0.373628	0.384965	0.3559	0.372652	0.377483	0.390611	0.384953	0.371278	0.387983	0.358643	0.387046	0.384458	0.39897	0.373806	0.363298	0.382101	0.370089	0.371443	0.368288	0.389605	0.36895	0.356294	0.33754	0.358482	0.39598	0.340054	0.384335	0.396878	0.379603	0.349409	0.363288	0.378058
0.511877	0.23579	0.38311	0.402138	0.363879	0.362928	0.366124	0.4099	0.389848	0.390646	0.381062	0.373543	0.395823	0.368969	0.353268	0.383724	0.349032	0.391611	0.376111	0.387084	0.355674	0.371798	0.376766	0.386257	0.385863	0.371793	0.388852	0.358891	0.389003	0.385493	0.394874	0.37341	0.366468	0.382051	0.372765	0.372829	0.367643	0.391822	0.369385	0.355846	0.33717	0.359208	0.398407	0.342267	0.385334	0.396666	0.382769	0.34867	0.364334	0.378714
0.512624	0.234385	0.380726	0.397765	0.36269	0.357123	0.362365	0.401166	0.385195	0.388243	0.379089	0.366958	0.393946	0.364758	0.350683	0.380139	0.343094	0.388147	0.373713	0.384777	0.352988	0.36972	0.371775	0.381169	0.381934	0.369983	0.386627	0.357382	0.385791	0.383609	0.392241	0.368428	0.363874	0.376954	0.36808	0.372132	0.36505	0.387884	0.366105	0.354127	0.33268	0.356205	0.395045	0.340517	0.383517	0.388743	0.379993	0.347097	0.362228	0.374092
0.513249	0.22959	0.378442	0.395761	0.361767	0.356166	0.360339	0.39745	0.384719	0.38671	0.376794	0.363921	0.391951	0.362602	0.346657	0.379326	0.34135	0.386093	0.368674	0.379868	0.349436	0.367858	0.370747	0.379907	0.380415	0.368844	0.384612	0.355715	0.381668	0.381258	0.387053	0.367512	0.36119	0.375175	0.367081	0.371237	0.361694	0.385396	0.364716	0.351803	0.33009	0.352064	0.392869	0.337208	0.37938	0.385371	0.377753	0.345468	0.360065	0.372326
0.519744	0.229671	0.375437	0.390843	0.356788	0.349967	0.354648	0.395042	0.378338	0.3844	0.374204	0.357801	0.385339	0.359776	0.344914	0.374454	0.338121	0.380847	0.363102	0.378588	0.347988	0.362921	0.36487	0.375078	0.375285	0.36826	0.380117	0.352045	0.377223	0.37859	0.383123	0.364492	0.357282	0.374044	0.363457	0.368713	0.360031	0.380693	0.361236	0.349302	0.325901	0.348337	0.388779	0.3344	0.37326	0.381325	0.373522	0.342098	0.356193	0.368866
0.524281	0.228567	0.37492	0.390624	0.356599	0.349853	0.353817	0.394936	0.378283	0.384554	0.374007	0.357081	0.38478	0.359302	0.344857	0.374249	0.338064	0.380456	0.362035	0.378541	0.347804	0.36233	0.364478	0.374768	0.375005	0.367906	0.380075	0.352004	0.376391	0.378402	0.383096	0.364231	0.357201	0.373506	0.362913	0.368506	0.359623	0.38038	0.361051	0.348961	0.325799	0.348164	0.388803	0.333649	0.372234	0.381217	0.37342	0.342004	0.356084	0.368362
0.528453	0.229324	0.374905	0.391384	0.358139	0.346635	0.354234	0.397995	0.373464	0.380751	0.37176	0.35437	0.381979	0.360264	0.342598	0.374125	0.339604	0.382549	0.36414	0.380258	0.349188	0.364334	0.36296	0.37098	0.37182	0.370454	0.38026	0.353908	0.374747	0.379937	0.38458	0.362687	0.357141	0.374826	0.363078	0.370941	0.361022	0.38254	0.354067	0.350804	0.325657	0.348592	0.385385	0.335476	0.373405	0.380512	0.372516	0.344098	0.35822	0.368132
0.529014	0.228304	0.371202	0.389735	0.356942	0.343729	0.351865	0.394064	0.371	0.379332	0.369154	0.353779	0.376903	0.3577	0.339586	0.372563	0.33748	0.37855	0.358477	0.37837	0.348102	0.360737	0.360087	0.36751	0.366924	0.368742	0.377842	0.349625	0.372243	0.378058	0.382544	0.360924	0.35368	0.372167	0.362003	0.36897	0.356588	0.378244	0.34913	0.346864	0.323434	0.345399	0.381911	0.332833	0.36953	0.378477	0.367835	0.342231	0.353517	0.364712
0.529793	0.229869	0.372097	0.390912	0.356568	0.344619	0.351443	0.393497	0.371434	0.379571	0.367931	0.353797	0.377558	0.357019	0.33895	0.372675	0.338077	0.377495	0.357208	0.379071	0.348696	0.359304	0.36066	0.368474	0.36718	0.370271	0.378594	0.349619	0.373393	0.376752	0.383252	0.360274	0.353452	0.373808	0.361917	0.367182	0.357337	0.376998	0.348675	0.348479	0.323984	0.345324	0.381081	0.332735	0.37102	0.378681	0.36739	0.342602	0.352574	0.364516
0.532972	0.230973	0.373412	0.392307	0.356078	0.344989	0.350758	0.392739	0.372693	0.37629	0.367445	0.35628	0.376791	0.356714	0.337109	0.373167	0.340051	0.377037	0.357929	0.380885	0.34823	0.360804	0.361083	0.371033	0.367656	0.370065	0.377591	0.349059	0.371541	0.375489	0.38724	0.357159	0.354899	0.376136	0.358264	0.366952	0.357443	0.375871	0.350446	0.346287	0.325851	0.345089	0.379303	0.333739	0.364675	0.37571	0.369276	0.341169	0.351485	0.36572
0.538377	0.229741	0.368452	0.389853	0.353478	0.338653	0.348017	0.389398	0.369845	0.368682	0.364498	0.351644	0.373771	0.351985	0.33521	0.368262	0.337575	0.372822	0.355906	0.375897	0.345564	0.353246	0.353324	0.367816	0.364978	0.366467	0.371991	0.34253	0.369313	0.37264	0.381377	0.354023	0.349693	0.372214	0.354225	0.361966	0.354653	0.373059	0.344408	0.343067	0.32201	0.343052	0.376775	0.330731	0.360635	0.373376	0.363408	0.338338	0.346772	0.362265
0.540147	0.231184	0.369394	0.388835	0.353924	0.338334	0.349651	0.387464	0.369699	0.366203	0.366067	0.353028	0.372817	0.351365	0.335846	0.370208	0.338377	0.372136	0.356846	0.374709	0.345437	0.35307	0.354255	0.370142	0.362496	0.364554	0.370883	0.343778	0.368504	0.374286	0.382987	0.355228	0.351518	0.373715	0.35407	0.362045	0.357538	0.376378	0.344563	0.344097	0.323592	0.339964	0.37511	0.33212	0.361673	0.370952	0.363221	0.340467	0.345048	0.361163
0.541858	0.231247	0.368698	0.388289	0.353604	0.338158	0.349238	0.38678	0.368775	0.365506	0.365182	0.352586	0.370811	0.350775	0.335022	0.369722	0.337771	0.371328	0.356108	0.373855	0.345339	0.352432	0.353831	0.370114	0.362137	0.363923	0.370661	0.343287	0.368219	0.373807	0.383002	0.354282	0.350733	0.373577	0.353394	0.360861	0.35684	0.376227	0.344421	0.342967	0.323468	0.339797	0.374977	0.331895	0.361266	0.370854	0.362019	0.340364	0.34509	0.360873
0.544164	0.232327	0.366894	0.391022	0.354936	0.338644	0.346706	0.388387	0.370038	0.363846	0.363797	0.352719	0.370375	0.349038	0.335585	0.371457	0.339056	0.372526	0.355045	0.375222	0.344463	0.354214	0.3541	0.37238	0.361676	0.358785	0.373169	0.345116	0.365816	0.371609	0.384157	0.356854	0.347801	0.377381	0.354054	0.362365	0.357747	0.376679	0.34486	0.342318	0.323963	0.342409	0.373904	0.333375	0.363532	0.372002	0.362662	0.340004	0.346982	0.362962
0.549754	0.231001	0.365017	0.389926	0.354599	0.337671	0.345867	0.387427	0.369654	0.362007	0.363049	0.351328	0.370351	0.34684	0.334211	0.370004	0.337823	0.371702	0.354246	0.374493	0.343907	0.353817	0.352306	0.371486	0.360449	0.357574	0.373385	0.342758	0.364969	0.370302	0.383176	0.356441	0.346427	0.376628	0.35222	0.361824	0.356399	0.3765	0.343951	0.342028	0.323589	0.34094	0.37182	0.333277	0.362735	0.37134	0.361677	0.33898	0.346799	0.361584
0.549986	0.227872	0.360308	0.385003	0.349733	0.333613	0.342047	0.381394	0.363922	0.358341	0.356745	0.346139	0.365422	0.342528	0.331392	0.364397	0.331731	0.36599	0.349106	0.368686	0.338831	0.347987	0.347927	0.366386	0.353995	0.352156	0.367389	0.33858	0.358276	0.364547	0.375837	0.350358	0.341552	0.37143	0.348734	0.357626	0.350425	0.370882	0.337747	0.33729	0.319156	0.336142	0.366268	0.328198	0.359052	0.365756	0.35602	0.333053	0.340566	0.355287
0.550045	0.227695	0.358028	0.38397	0.347828	0.331035	0.341369	0.377423	0.362906	0.355795	0.355523	0.34274	0.36108	0.33915	0.330846	0.362333	0.329054	0.3644	0.346694	0.368577	0.336554	0.345271	0.34535	0.362699	0.350986	0.352892	0.363327	0.335696	0.357348	0.363004	0.374716	0.347328	0.341849	0.368852	0.345775	0.356484	0.350034	0.366051	0.336287	0.334087	0.319079	0.335084	0.363998	0.324975	0.357836	0.360706	0.355282	0.332182	0.337137	0.352453
0.550521	0.222809	0.354148	0.381033	0.341037	0.325344	0.337819	0.370421	0.35572	0.34954	0.350301	0.337942	0.357206	0.333031	0.324678	0.358799	0.326121	0.359617	0.343769	0.365022	0.330883	0.340157	0.335753	0.356638	0.343004	0.347805	0.35767	0.331805	0.350671	0.3569	0.36821	0.341335	0.339032	0.361821	0.338192	0.350567	0.343902	0.361102	0.331664	0.327237	0.313829	0.330303	0.357321	0.321022	0.352194	0.355374	0.350313	0.327144	0.332399	0.347282
0.550944	0.221609	0.353014	0.379229	0.339156	0.323306	0.337816	0.370443	0.355291	0.347052	0.348489	0.337766	0.356816	0.332011	0.324385	0.357298	0.324941	0.359247	0.34384	0.364788	0.330862	0.338372	0.33448	0.355596	0.342935	0.347424	0.357067	0.329958	0.350253	0.356464	0.368259	0.336683	0.338536	0.360637	0.338452	0.349274	0.343715	0.360438	0.331217	0.326115	0.313004	0.330424	0.357031	0.320496	0.351641	0.354015	0.349119	0.326786	0.331487	0.346647
0.554941	0.219495	0.348628	0.376496	0.336918	0.319727	0.335545	0.36954	0.353306	0.344848	0.345883	0.33508	0.353013	0.331261	0.320998	0.354403	0.321162	0.356609	0.341168	0.362525	0.328619	0.335432	0.331932	0.354837	0.339833	0.34464	0.355185	0.326928	0.346725	0.352321	0.36374	0.33356	0.333361	0.355005	0.334696	0.344356	0.337043	0.357174	0.329122	0.322412	0.309989	0.327394	0.353761	0.317784	0.34789	0.350196	0.347268	0.32424	0.328467	0.34543
0.555534	0.217713	0.342533	0.373618	0.332695	0.314439	0.332001	0.361564	0.349225	0.339113	0.341201	0.330427	0.347813	0.325745	0.315164	0.348601	0.317693	0.351543	0.334882	0.35736	0.323737	0.330696	0.327991	0.353266	0.335742	0.338197	0.348315	0.325778	0.338985	0.346371	0.359378	0.326927	0.328739	0.350531	0.33113	0.339617	0.329972	0.35319	0.323194	0.317606	0.305172	0.323277	0.347183	0.311926	0.341366	0.343961	0.342749	0.31928	0.322937	0.336031
0.558385	0.212811	0.337967	0.370277	0.328949	0.309136	0.327009	0.356381	0.343746	0.334921	0.33842	0.327045	0.341007	0.322852	0.311634	0.341729	0.313585	0.347583	0.330869	0.351841	0.316655	0.326644	0.320738	0.347182	0.332099	0.334874	0.342882	0.318903	0.333646	0.339097	0.356406	0.322426	0.321952	0.345691	0.325577	0.335973	0.325469	0.348302	0.318817	0.313434	0.302191	0.31811	0.342085	0.306427	0.337264	0.336507	0.33525	0.312762	0.316779	0.331668
0.562942	0.207337	0.336108	0.367144	0.326138	0.306333	0.325587	0.35311	0.340523	0.332742	0.336273	0.324586	0.337711	0.31949	0.307393	0.337324	0.31134	0.344557	0.327811	0.347235	0.313469	0.323761	0.315518	0.344848	0.329347	0.330086	0.339584	0.314611	0.330145	0.332949	0.351817	0.319298	0.318534	0.342377	0.322741	0.332151	0.321959	0.343199	0.316546	0.3095	0.301668	0.316385	0.339927	0.305156	0.33574	0.333801	0.330969	0.31155	0.315486	0.328461
0.562998	0.204972	0.33157	0.36349	0.321089	0.30374	0.323138	0.34799	0.336275	0.327703	0.33051	0.321764	0.331704	0.315936	0.307361	0.333973	0.307127	0.340171	0.323114	0.345016	0.308253	0.320882	0.311639	0.341024	0.326032	0.325066	0.336088	0.309748	0.326335	0.329329	0.347403	0.319014	0.313984	0.339507	0.318035	0.328464	0.317675	0.339818	0.312772	0.30442	0.298663	0.311969	0.335708	0.30304	0.330608	0.329906	0.325074	0.309328	0.311935	0.324672
0.563168	0.202733	0.327969	0.361531	0.315748	0.29889	0.317872	0.345334	0.331684	0.322306	0.328021	0.318403	0.328326	0.311005	0.303084	0.329168	0.299897	0.337308	0.321135	0.342237	0.304124	0.316978	0.308479	0.336884	0.323303	0.320825	0.332181	0.308052	0.322431	0.326132	0.344498	0.316043	0.311172	0.336095	0.313608	0.323872	0.315371	0.337689	0.311033	0.301793	0.296263	0.309259	0.329514	0.299867	0.326529	0.326369	0.323697	0.305943	0.309602	0.322324
0.564086	0.200706	0.323991	0.357242	0.311092	0.293259	0.313933	0.340405	0.327131	0.316401	0.322879	0.312265	0.323472	0.303951	0.298865	0.326007	0.295395	0.333075	0.315113	0.335795	0.298513	0.313506	0.306035	0.332725	0.322174	0.317268	0.327941	0.302181	0.317729	0.32093	0.337657	0.309132	0.30424	0.331086	0.308362	0.32044	0.307753	0.331715	0.30645	0.296157	0.291776	0.304763	0.323152	0.294804	0.320302	0.321777	0.316699	0.300969	0.30385	0.316236
0.564896	0.201975	0.322199	0.356283	0.310312	0.29226	0.312296	0.33911	0.327589	0.31388	0.322909	0.311641	0.321774	0.302532	0.297436	0.325779	0.293496	0.332785	0.313524	0.334133	0.297981	0.312255	0.305582	0.333295	0.324374	0.316319	0.328171	0.301706	0.316155	0.318918	0.337157	0.308156	0.304941	0.330805	0.308777	0.318845	0.30595	0.330782	0.305811	0.295838	0.292582	0.305999	0.320427	0.295097	0.31949	0.320341	0.31626	0.299567	0.302387	0.313995
0.569456	0.201312	0.317905	0.353607	0.307452	0.289396	0.30972	0.332862	0.326127	0.31169	0.320983	0.309802	0.319346	0.299882	0.294115	0.322983	0.291363	0.330553	0.310878	0.331895	0.293127	0.311011	0.302341	0.330161	0.321443	0.311575	0.32608	0.299235	0.311046	0.314272	0.335494	0.305479	0.301596	0.328371	0.305703	0.314721	0.301361	0.329106	0.30376	0.293779	0.290683	0.304209	0.317665	0.293042	0.316162	0.316892	0.314241	0.296905	0.299521	0.308651
0.56991	0.198646	0.313818	0.346694	0.304169	0.286568	0.304177	0.330246	0.323917	0.308161	0.316478	0.306797	0.314438	0.295371	0.287967	0.318635	0.28886	0.32576	0.30786	0.328994	0.289296	0.304036	0.300047	0.328387	0.316211	0.309306	0.32173	0.295568	0.310031	0.312413	0.333989	0.302696	0.297931	0.32334	0.298976	0.312291	0.297138	0.323558	0.30177	0.28838	0.288372	0.301552	0.314772	0.289704	0.312928	0.312826	0.31117	0.293763	0.297688	0.305993
0.574072	0.19838	0.314749	0.346046	0.302293	0.288094	0.303705	0.33161	0.32048	0.308178	0.317592	0.307614	0.315097	0.294952	0.288442	0.319137	0.286671	0.324102	0.308501	0.327684	0.288791	0.304587	0.29921	0.323945	0.315937	0.311021	0.321405	0.294083	0.310661	0.312404	0.330019	0.302817	0.297024	0.321553	0.2969	0.312822	0.295465	0.320153	0.303064	0.289543	0.287094	0.301472	0.313282	0.289507	0.314148	0.311717	0.310532	0.294552	0.298183	0.307035
0.575131	0.197144	0.310875	0.342189	0.300076	0.286049	0.301642	0.329272	0.31911	0.305714	0.314077	0.304751	0.314143	0.293202	0.28526	0.317733	0.28518	0.32049	0.305602	0.325826	0.2866	0.302491	0.29819	0.322846	0.312958	0.308263	0.316261	0.291771	0.305983	0.310084	0.327159	0.299658	0.294326	0.319543	0.293209	0.31146	0.293152	0.315832	0.300354	0.287117	0.282727	0.297287	0.310566	0.287034	0.311882	0.310258	0.30817	0.292279	0.295483	0.305289
0.576931	0.197364	0.310748	0.341719	0.299715	0.284925	0.30149	0.328947	0.318878	0.305593	0.314226	0.304524	0.313594	0.29282	0.285356	0.31721	0.284794	0.320475	0.305471	0.325056	0.286206	0.302316	0.297946	0.322176	0.311677	0.307598	0.316543	0.291504	0.305251	0.309213	0.326817	0.299022	0.293599	0.318919	0.292577	0.310916	0.292899	0.315463	0.299253	0.286197	0.282583	0.29742	0.309835	0.286705	0.311445	0.309275	0.3079	0.292089	0.295318	0.304826
0.579064	0.198622	0.310662	0.341385	0.301089	0.283207	0.302114	0.329214	0.315476	0.305429	0.312399	0.304054	0.31333	0.292268	0.283506	0.316968	0.286409	0.314494	0.303357	0.325626	0.286157	0.303363	0.295185	0.322076	0.310436	0.304436	0.311499	0.292891	0.305579	0.306979	0.325896	0.297482	0.293669	0.318907	0.289726	0.30869	0.290962	0.312964	0.300367	0.284652	0.280708	0.296146	0.308877	0.287831	0.309358	0.310351	0.308489	0.292966	0.294252	0.302052
0.582092	0.198563	0.30777	0.339466	0.299292	0.28224	0.300729	0.326658	0.313894	0.302773	0.311212	0.302205	0.312007	0.290047	0.28154	0.314615	0.285238	0.312401	0.302786	0.3238	0.285954	0.30181	0.293577	0.319224	0.309616	0.300629	0.310642	0.291683	0.303417	0.304797	0.32504	0.29509	0.292913	0.317388	0.289502	0.30545	0.290505	0.310936	0.300233	0.283125	0.279724	0.294914	0.305642	0.285443	0.308527	0.308743	0.307002	0.292515	0.292647	0.299595
0.588622	0.198734	0.305154	0.337251	0.299262	0.281445	0.297149	0.326769	0.312632	0.301551	0.311003	0.302073	0.310456	0.289351	0.283293	0.314437	0.282219	0.312028	0.301655	0.31824	0.286072	0.302175	0.294039	0.319452	0.308904	0.300378	0.311387	0.289297	0.303503	0.302749	0.323646	0.295762	0.289334	0.316837	0.29096	0.304295	0.289827	0.310005	0.300353	0.283548	0.28022	0.294553	0.306903	0.284545	0.308451	0.306176	0.306678	0.291115	0.291811	0.299468
0.596953	0.19576	0.304036	0.339386	0.299161	0.281118	0.297372	0.324465	0.314223	0.29752	0.309502	0.302991	0.30966	0.288563	0.280867	0.315426	0.282226	0.309763	0.302267	0.315239	0.282638	0.30187	0.295678	0.319375	0.310055	0.297542	0.311398	0.288686	0.302989	0.302315	0.32446	0.296083	0.289257	0.314045	0.289977	0.300807	0.287801	0.30967	0.30059	0.281959	0.281417	0.294715	0.307371	0.281124	0.309153	0.305994	0.306855	0.289366	0.292297	0.297773
0.600532	0.196212	0.304175	0.339343	0.298648	0.280899	0.29634	0.325143	0.314869	0.294122	0.310427	0.300545	0.310857	0.287557	0.28038	0.314359	0.282454	0.310429	0.301722	0.314078	0.279801	0.302536	0.29609	0.320556	0.309732	0.29849	0.310813	0.289725	0.303036	0.301746	0.322018	0.295732	0.288194	0.312852	0.288927	0.299123	0.289013	0.308644	0.300578	0.279496	0.281317	0.293235	0.307377	0.282748	0.310423	0.306117	0.30788	0.287814	0.294526	0.296209
0.602398	0.194691	0.298934	0.336967	0.295935	0.276506	0.291299	0.321088	0.31111	0.288725	0.305818	0.297663	0.307721	0.282427	0.277946	0.310108	0.27672	0.306943	0.29937	0.309857	0.275806	0.297873	0.290684	0.310813	0.307427	0.294903	0.306093	0.286678	0.298754	0.299264	0.317261	0.291422	0.28508	0.310135	0.282778	0.294196	0.287555	0.305473	0.2996	0.277844	0.277891	0.288634	0.304283	0.278926	0.306564	0.300166	0.305489	0.284553	0.292355	0.294252
0.604395	0.192795	0.296486	0.335031	0.294212	0.273973	0.289652	0.316765	0.309495	0.28633	0.302954	0.294416	0.305379	0.278955	0.277551	0.30654	0.273777	0.303646	0.297084	0.306695	0.273179	0.294857	0.28749	0.308175	0.305096	0.291763	0.302952	0.282378	0.295914	0.296635	0.314129	0.288548	0.283643	0.307194	0.280006	0.291912	0.287225	0.303413	0.296695	0.275875	0.276064	0.283872	0.303662	0.276321	0.30213	0.296941	0.303357	0.281277	0.28939	0.291131
0.611591	0.193139	0.295477	0.334477	0.293567	0.273749	0.289157	0.31554	0.308759	0.286191	0.302246	0.294513	0.305128	0.278857	0.277369	0.305125	0.273349	0.302896	0.296356	0.306534	0.273025	0.294453	0.287339	0.30759	0.304924	0.291355	0.302544	0.281628	0.295566	0.296381	0.313929	0.28817	0.283046	0.306942	0.279868	0.29147	0.286254	0.303311	0.296603	0.275611	0.275759	0.283128	0.303346	0.275677	0.30168	0.296236	0.303023	0.281426	0.289355	0.291108
0.612245	0.193271	0.295565	0.334616	0.292579	0.273835	0.288866	0.315594	0.30795	0.285454	0.301734	0.294487	0.304689	0.27871	0.277117	0.304904	0.273081	0.302296	0.295006	0.305611	0.27257	0.294024	0.286908	0.306522	0.304451	0.291334	0.3019	0.281747	0.295703	0.296476	0.3128	0.287992	0.283391	0.306746	0.279587	0.290602	0.285505	0.301712	0.295999	0.276196	0.275124	0.282853	0.30293	0.275603	0.300418	0.295396	0.302188	0.280464	0.288411	0.290316
0.613546	0.193803	0.293201	0.332362	0.293227	0.274739	0.286761	0.315978	0.307895	0.282471	0.299752	0.294971	0.303054	0.279853	0.275964	0.303483	0.272981	0.30142	0.294963	0.3048	0.272525	0.294771	0.285456	0.306565	0.304271	0.291471	0.300511	0.282553	0.297461	0.292232	0.313521	0.289914	0.282446	0.303854	0.279463	0.290284	0.285794	0.302944	0.296641	0.274796	0.276217	0.281726	0.303288	0.276533	0.299184	0.292743	0.300641	0.279377	0.287395	0.28771
0.614348	0.192578	0.289753	0.33053	0.287291	0.271659	0.283262	0.312426	0.304111	0.278751	0.294632	0.291836	0.301176	0.276535	0.274027	0.300043	0.269084	0.295474	0.291096	0.301503	0.269217	0.291941	0.281654	0.303338	0.299046	0.289386	0.297916	0.27874	0.293926	0.289003	0.307249	0.28748	0.280372	0.302105	0.277416	0.287718	0.280795	0.299189	0.294837	0.269211	0.269706	0.276779	0.296487	0.272646	0.295371	0.287617	0.298106	0.274511	0.284466	0.28407
0.622859	0.193778	0.288788	0.327624	0.285726	0.269908	0.28223	0.313107	0.303884	0.278409	0.296141	0.291534	0.301995	0.273476	0.270482	0.298436	0.269563	0.293211	0.290954	0.297692	0.267534	0.293482	0.279183	0.299782	0.29809	0.288889	0.295279	0.280886	0.292676	0.28782	0.30764	0.285972	0.281821	0.299364	0.277501	0.285497	0.279606	0.295868	0.292901	0.268193	0.268099	0.277412	0.296899	0.27048	0.297592	0.28816	0.299024	0.274799	0.284029	0.284298
0.627197	0.19274	0.289658	0.323042	0.28679	0.269945	0.281362	0.310804	0.303809	0.276481	0.293396	0.288829	0.301262	0.271833	0.269442	0.299031	0.268988	0.293115	0.290247	0.297502	0.266059	0.292467	0.27638	0.294597	0.298692	0.286611	0.296208	0.278573	0.29033	0.288496	0.307937	0.284111	0.282231	0.300345	0.27763	0.285626	0.277719	0.295199	0.2885	0.265579	0.269833	0.277465	0.295891	0.268721	0.296544	0.287916	0.299943	0.272302	0.283675	0.286447
0.628243	0.195023	0.289076	0.322341	0.286562	0.269955	0.275209	0.310988	0.300953	0.275278	0.292355	0.288669	0.301189	0.269839	0.269391	0.299598	0.269167	0.293386	0.290149	0.298524	0.265358	0.292775	0.276913	0.292898	0.299053	0.287794	0.295252	0.278153	0.290317	0.284667	0.308933	0.28477	0.281414	0.300508	0.276029	0.283932	0.277722	0.296785	0.29029	0.265209	0.27137	0.278574	0.292929	0.26941	0.296484	0.289585	0.29986	0.273395	0.282409	0.284979
0.629332	0.192523	0.289437	0.321369	0.285275	0.269464	0.275592	0.311868	0.299362	0.275551	0.290638	0.287486	0.300373	0.269946	0.270417	0.297544	0.268516	0.291387	0.291007	0.298776	0.264978	0.293527	0.276034	0.290158	0.29395	0.28748	0.292362	0.277785	0.29154	0.284889	0.307925	0.285274	0.280042	0.298949	0.274093	0.283687	0.27798	0.296571	0.28967	0.264694	0.269014	0.275898	0.293969	0.267661	0.296737	0.29052	0.300269	0.27279	0.283084	0.285425
0.631921	0.190569	0.288343	0.318259	0.28183	0.267039	0.272978	0.309877	0.296936	0.272127	0.289483	0.284136	0.297227	0.267479	0.26871	0.295001	0.265402	0.288355	0.289236	0.295887	0.263737	0.290903	0.274063	0.287643	0.291746	0.284508	0.288434	0.274591	0.290476	0.282828	0.303966	0.283612	0.276622	0.29651	0.272125	0.282644	0.274606	0.294464	0.289222	0.263498	0.266938	0.273729	0.290315	0.265309	0.294262	0.288728	0.29785	0.270358	0.28133	0.282626
0.632081	0.191327	0.288677	0.318581	0.281609	0.265117	0.271989	0.309667	0.295047	0.272603	0.29012	0.279636	0.294045	0.269924	0.266117	0.29411	0.26404	0.288659	0.28816	0.293275	0.262678	0.292698	0.273529	0.286212	0.291486	0.282775	0.286197	0.275883	0.287282	0.283451	0.299361	0.283731	0.276227	0.297547	0.273135	0.281293	0.273924	0.294149	0.288903	0.263813	0.265307	0.270327	0.287533	0.264987	0.293333	0.289884	0.297796	0.269305	0.278521	0.279016
0.637401	0.191314	0.288901	0.318899	0.282666	0.264246	0.270728	0.307958	0.293423	0.27122	0.290469	0.277865	0.293938	0.271335	0.261815	0.293063	0.263073	0.290255	0.291219	0.292733	0.262698	0.290662	0.273331	0.286221	0.290691	0.282727	0.287415	0.275845	0.287283	0.283902	0.297711	0.276874	0.276205	0.295825	0.274699	0.282357	0.274959	0.293923	0.287138	0.264265	0.26591	0.271773	0.286463	0.26216	0.294246	0.287869	0.29913	0.26481	0.27763	0.278993
0.640748	0.186425	0.287128	0.317044	0.280041	0.261487	0.269492	0.305358	0.291741	0.26811	0.287747	0.275617	0.290764	0.266886	0.260202	0.289435	0.257795	0.286565	0.287827	0.291307	0.260804	0.287553	0.270232	0.285007	0.287896	0.279016	0.285649	0.273102	0.287046	0.281338	0.295938	0.272421	0.274342	0.29279	0.273482	0.277846	0.270449	0.291789	0.284488	0.264216	0.264201	0.270354	0.283738	0.258658	0.293239	0.284219	0.294331	0.261257	0.276831	0.276045
0.645499	0.18532	0.285748	0.311731	0.27603	0.262626	0.267333	0.308108	0.292953	0.267902	0.285953	0.274523	0.285577	0.26157	0.260011	0.289598	0.258544	0.287786	0.285436	0.289738	0.261566	0.286223	0.270638	0.283665	0.287357	0.275901	0.283884	0.272552	0.287929	0.279165	0.292801	0.269809	0.273333	0.290742	0.275514	0.271401	0.270667	0.292327	0.285934	0.26196	0.263714	0.269487	0.283781	0.257019	0.293923	0.283744	0.295426	0.257233	0.276846	0.277405
0.650838	0.184672	0.283244	0.309505	0.272452	0.259922	0.266408	0.306431	0.290772	0.263971	0.283039	0.272765	0.282903	0.260269	0.257467	0.287924	0.253018	0.28044	0.280413	0.287806	0.259223	0.2849	0.26821	0.281982	0.285363	0.273273	0.281659	0.270016	0.284842	0.277016	0.291089	0.267831	0.272829	0.288716	0.272836	0.269588	0.269224	0.289561	0.283801	0.260219	0.262696	0.266648	0.278268	0.254541	0.288497	0.283956	0.29475	0.253127	0.275483	0.274622
0.651261	0.183451	0.284952	0.308097	0.270543	0.260158	0.260095	0.305151	0.288257	0.262819	0.283258	0.273955	0.282654	0.257887	0.25751	0.287333	0.251403	0.277181	0.279912	0.286531	0.259379	0.285102	0.268647	0.280081	0.286932	0.275549	0.280974	0.270416	0.284976	0.278699	0.292812	0.269341	0.272005	0.288356	0.272333	0.27082	0.270832	0.290209	0.283	0.259874	0.26324	0.265534	0.276046	0.255752	0.2891	0.285149	0.294697	0.251873	0.274184	0.272175
0.652695	0.184268	0.2843	0.306563	0.270571	0.258937	0.260503	0.306225	0.289203	0.26239	0.28376	0.273858	0.281913	0.255535	0.257912	0.285703	0.250574	0.276328	0.278925	0.286406	0.258356	0.284968	0.263539	0.276156	0.28493	0.277032	0.28057	0.270565	0.287297	0.279342	0.292046	0.270976	0.268267	0.288986	0.271333	0.269919	0.271422	0.290243	0.282816	0.258825	0.263661	0.265532	0.276066	0.255078	0.289349	0.286021	0.295417	0.251055	0.274228	0.269269
0.652884	0.183743	0.275126	0.302321	0.267322	0.253194	0.258223	0.302516	0.286993	0.256945	0.280431	0.269725	0.276012	0.252517	0.253702	0.279356	0.247057	0.270941	0.275086	0.280049	0.254511	0.281104	0.260574	0.273477	0.276129	0.275922	0.275318	0.264683	0.2822	0.275765	0.288965	0.267133	0.264575	0.28717	0.270048	0.26754	0.26941	0.286149	0.27934	0.256229	0.260709	0.26276	0.271931	0.250661	0.282576	0.279423	0.291986	0.248149	0.271496	0.264658
0.657945	0.182621	0.269566	0.303095	0.269119	0.249233	0.257958	0.302312	0.282341	0.255962	0.281272	0.270306	0.273336	0.251432	0.253539	0.274789	0.246191	0.270435	0.272017	0.281072	0.251341	0.279729	0.258355	0.271602	0.277122	0.276395	0.271415	0.263904	0.280396	0.275176	0.289595	0.261339	0.261227	0.287519	0.270026	0.26847	0.269569	0.286135	0.273591	0.25537	0.260135	0.261178	0.270946	0.248459	0.282212	0.280363	0.292171	0.247263	0.271187	0.262754
0.665984	0.182239	0.266749	0.299311	0.266177	0.245957	0.254087	0.298557	0.277463	0.251677	0.277504	0.26591	0.270632	0.246788	0.248576	0.270651	0.243793	0.267072	0.269235	0.276765	0.247453	0.276357	0.251348	0.268063	0.274143	0.271378	0.269629	0.261134	0.274736	0.270743	0.286518	0.257048	0.258426	0.284635	0.266077	0.263966	0.266584	0.282201	0.27082	0.253335	0.257057	0.257312	0.26788	0.245312	0.278178	0.279331	0.289695	0.244576	0.268866	0.260173
0.674431	0.186351	0.270139	0.299592	0.268546	0.245907	0.254912	0.300138	0.278895	0.252944	0.277487	0.264709	0.270405	0.248815	0.249586	0.272705	0.244503	0.268559	0.269744	0.276313	0.249519	0.278132	0.252399	0.269024	0.276403	0.271336	0.271226	0.260997	0.274678	0.271712	0.287863	0.257623	0.258742	0.284155	0.265731	0.263844	0.268644	0.283719	0.271518	0.253603	0.257824	0.258554	0.269584	0.244817	0.278712	0.280975	0.290597	0.248037	0.270653	0.263009
0.675843	0.187728	0.269959	0.299503	0.266567	0.245048	0.255715	0.295664	0.275002	0.251842	0.276921	0.265847	0.272223	0.248303	0.251606	0.275148	0.242453	0.269809	0.267276	0.27352	0.248502	0.279115	0.249599	0.265869	0.273816	0.270654	0.272051	0.261033	0.271373	0.264656	0.285861	0.256433	0.258775	0.284022	0.265824	0.262862	0.26776	0.28395	0.269193	0.255423	0.258301	0.260483	0.268721	0.245125	0.279325	0.279012	0.290652	0.248792	0.2706	0.264609
0.678003	0.186101	0.268401	0.294432	0.260621	0.241292	0.252033	0.289963	0.269022	0.245654	0.272444	0.261478	0.268786	0.243402	0.248309	0.269347	0.2381	0.264962	0.263869	0.262937	0.241628	0.275588	0.243945	0.261282	0.270289	0.264001	0.268423	0.255172	0.266601	0.261105	0.280196	0.252211	0.256019	0.27662	0.26044	0.255998	0.264054	0.279821	0.265155	0.252398	0.254148	0.255236	0.262927	0.240854	0.274305	0.272796	0.28739	0.243856	0.266094	0.259283
0.683588	0.183705	0.26148	0.290852	0.256455	0.239089	0.25003	0.285823	0.266403	0.244689	0.26927	0.257546	0.26591	0.240744	0.247251	0.264156	0.234273	0.259238	0.261903	0.258248	0.240073	0.271242	0.238863	0.257595	0.264205	0.258914	0.266447	0.252534	0.267792	0.259794	0.27471	0.24676	0.249153	0.272403	0.257324	0.252372	0.261705	0.275074	0.26243	0.25404	0.251168	0.25214	0.258517	0.239607	0.273623	0.268799	0.281579	0.242225	0.262135	0.254974
0.685131	0.181914	0.258071	0.285388	0.251175	0.23692	0.246276	0.281966	0.264807	0.240525	0.266969	0.25413	0.262436	0.237456	0.243866	0.262594	0.231366	0.256347	0.259463	0.25372	0.238234	0.264219	0.234054	0.254149	0.26187	0.252044	0.263108	0.249956	0.264828	0.257038	0.269403	0.241549	0.245776	0.268291	0.2561	0.249455	0.260019	0.272522	0.258986	0.251268	0.248925	0.250323	0.256995	0.237347	0.269075	0.265927	0.280039	0.241056	0.261079	0.25161
0.685291	0.178625	0.255904	0.281931	0.24905	0.232405	0.243	0.278583	0.26293	0.239042	0.264402	0.252599	0.258261	0.235709	0.242057	0.258144	0.228221	0.253292	0.2563	0.251147	0.234729	0.262699	0.231939	0.251543	0.256242	0.246548	0.257403	0.247976	0.258937	0.254029	0.262641	0.238546	0.241528	0.262498	0.252542	0.247329	0.259095	0.268109	0.2571	0.245509	0.241171	0.247791	0.253367	0.233211	0.262231	0.262379	0.277023	0.233817	0.258445	0.247885
0.688403	0.176944	0.253486	0.279263	0.246694	0.231396	0.243237	0.276607	0.262119	0.238341	0.264129	0.250924	0.256751	0.230766	0.240646	0.256446	0.227126	0.251454	0.254306	0.248494	0.232397	0.261178	0.231687	0.248563	0.255613	0.243257	0.255019	0.246157	0.258485	0.252552	0.261111	0.236368	0.24074	0.261525	0.25183	0.244153	0.25623	0.26604	0.250722	0.244562	0.238111	0.244538	0.251721	0.230463	0.260708	0.26187	0.275689	0.230607	0.255437	0.246253
0.69026	0.174483	0.247038	0.274898	0.239082	0.228101	0.235596	0.269973	0.256004	0.234739	0.254937	0.247308	0.251381	0.2249	0.234525	0.250096	0.222401	0.244403	0.248466	0.244133	0.228323	0.256908	0.227286	0.243996	0.249098	0.239036	0.248614	0.240596	0.253196	0.245364	0.25604	0.232228	0.237536	0.252736	0.2443	0.240786	0.251605	0.261198	0.244189	0.240744	0.234119	0.240732	0.244241	0.22272	0.254907	0.256389	0.269204	0.227166	0.250427	0.241607
0.694864	0.172644	0.246742	0.274447	0.238747	0.223956	0.233425	0.265525	0.254359	0.232879	0.254842	0.247815	0.250036	0.224346	0.235552	0.25173	0.223006	0.244378	0.247866	0.244649	0.224941	0.257646	0.22746	0.243331	0.248891	0.237826	0.24641	0.237414	0.248156	0.240005	0.255546	0.231922	0.236098	0.252634	0.243549	0.240163	0.249866	0.260415	0.240813	0.236793	0.233529	0.239098	0.24564	0.219603	0.251115	0.25544	0.269132	0.225461	0.24886	0.24235
0.695719	0.173944	0.246153	0.274795	0.238649	0.222219	0.227984	0.261674	0.252027	0.233308	0.25539	0.246212	0.250098	0.222174	0.236533	0.25195	0.221647	0.244175	0.246047	0.242728	0.225525	0.255374	0.227532	0.242234	0.249725	0.23592	0.242196	0.237347	0.247263	0.239579	0.253127	0.23079	0.234006	0.254379	0.243005	0.238751	0.249798	0.258929	0.239686	0.236617	0.231168	0.236695	0.245848	0.215866	0.24974	0.247493	0.263662	0.225224	0.246429	0.242079
0.698689	0.174212	0.24603	0.276204	0.236784	0.221013	0.228983	0.261114	0.253118	0.231435	0.25513	0.245567	0.248877	0.221307	0.23776	0.24806	0.219768	0.243613	0.245863	0.243431	0.224054	0.255156	0.226259	0.235445	0.246642	0.231684	0.243437	0.238311	0.244577	0.240912	0.253698	0.22755	0.233707	0.251388	0.243612	0.237664	0.244405	0.257368	0.241395	0.236394	0.231849	0.235134	0.246765	0.214491	0.246129	0.246677	0.26383	0.225032	0.244923	0.241772
0.700395	0.173468	0.244761	0.274972	0.235669	0.219585	0.226341	0.256738	0.251948	0.229014	0.253447	0.243724	0.247879	0.219916	0.238636	0.248119	0.219342	0.240998	0.241698	0.240382	0.221613	0.254454	0.227876	0.235897	0.245827	0.232414	0.242386	0.236782	0.24401	0.242709	0.252923	0.226072	0.234426	0.251014	0.243391	0.236178	0.244141	0.255524	0.239373	0.236161	0.227477	0.235207	0.240796	0.209035	0.24392	0.246818	0.264571	0.220253	0.239689	0.239317
0.706622	0.171694	0.243811	0.272099	0.235247	0.219245	0.222798	0.257456	0.250255	0.228819	0.251323	0.243472	0.247301	0.219781	0.236311	0.247064	0.21947	0.239688	0.239859	0.235865	0.219883	0.255028	0.225979	0.236212	0.245752	0.227934	0.243386	0.236964	0.241852	0.239776	0.250469	0.22582	0.230354	0.250471	0.243907	0.232848	0.240752	0.256374	0.237289	0.236906	0.224288	0.232625	0.239737	0.208671	0.242425	0.245914	0.262561	0.217471	0.24106	0.238218
0.71625	0.170624	0.24232	0.269887	0.234543	0.217634	0.22207	0.255853	0.249107	0.228166	0.24764	0.242624	0.246243	0.218084	0.234406	0.245937	0.218208	0.237563	0.239117	0.23513	0.219125	0.254566	0.224879	0.235142	0.243881	0.225939	0.240197	0.235591	0.239704	0.23808	0.24876	0.224119	0.229266	0.248755	0.241978	0.231234	0.238131	0.253973	0.235196	0.235555	0.221404	0.230223	0.236273	0.207671	0.240614	0.241911	0.261787	0.214535	0.238645	0.235914
0.716322	0.170162	0.241388	0.26938	0.234059	0.216793	0.222066	0.252898	0.248157	0.226626	0.24536	0.241271	0.24484	0.215104	0.234304	0.244629	0.217036	0.237538	0.237756	0.234557	0.219074	0.254552	0.221952	0.234165	0.24296	0.225688	0.23877	0.235111	0.238887	0.236773	0.248424	0.224188	0.228933	0.247572	0.241451	0.230705	0.237526	0.253256	0.234619	0.234787	0.221193	0.228982	0.235505	0.207244	0.239787	0.240332	0.259886	0.213946	0.237832	0.23445
0.725972	0.16769	0.238762	0.266256	0.230824	0.213761	0.218419	0.248804	0.242502	0.224173	0.242448	0.237915	0.241323	0.212497	0.231232	0.242378	0.212185	0.234917	0.234151	0.230291	0.218799	0.251523	0.219747	0.231262	0.241932	0.222636	0.235621	0.232123	0.235806	0.231689	0.242041	0.220975	0.226922	0.243661	0.23753	0.226867	0.232834	0.248088	0.228422	0.230036	0.218974	0.224395	0.233524	0.203989	0.236999	0.236182	0.25534	0.203687	0.235431	0.232998
0.733618	0.166798	0.236671	0.266232	0.228488	0.212349	0.217388	0.249134	0.243673	0.222939	0.241687	0.238043	0.242732	0.212053	0.230485	0.241295	0.212184	0.23326	0.233263	0.229786	0.212148	0.247616	0.217541	0.230481	0.240793	0.221162	0.235089	0.231371	0.235999	0.231435	0.243213	0.220288	0.22547	0.244279	0.238003	0.227182	0.232525	0.24728	0.229081	0.231178	0.218675	0.222483	0.234306	0.203789	0.236863	0.237025	0.2561	0.204676	0.235945	0.229003
0.738167	0.160303	0.231229	0.263135	0.223394	0.210347	0.213736	0.244113	0.240616	0.219789	0.239844	0.236373	0.240965	0.208354	0.227883	0.237392	0.210484	0.230055	0.229775	0.225372	0.208449	0.242046	0.213387	0.228419	0.237778	0.220077	0.229878	0.22986	0.234316	0.228311	0.239199	0.2185	0.223323	0.2409	0.235326	0.224101	0.230145	0.245977	0.228012	0.228789	0.218054	0.220427	0.232474	0.203012	0.234193	0.234948	0.254006	0.202363	0.233164	0.226738
0.7407	0.159091	0.228409	0.258403	0.222191	0.20959	0.213492	0.243975	0.240903	0.218856	0.240097	0.236238	0.238568	0.207599	0.226291	0.23352	0.20941	0.229938	0.226777	0.223099	0.205672	0.241695	0.21269	0.225275	0.239716	0.218725	0.228273	0.229815	0.232737	0.228592	0.23958	0.219082	0.220479	0.240664	0.234599	0.224417	0.224845	0.245084	0.227414	0.229354	0.218159	0.21983	0.232358	0.201665	0.231613	0.232576	0.25228	0.202964	0.234195	0.224758
0.745109	0.160439	0.22663	0.256742	0.222061	0.210766	0.211445	0.242848	0.235846	0.214853	0.238124	0.235745	0.239451	0.205575	0.218094	0.233159	0.210115	0.228857	0.224618	0.223556	0.204173	0.240099	0.213068	0.225795	0.239877	0.218061	0.226805	0.227377	0.225271	0.228003	0.23992	0.220089	0.219809	0.240129	0.234247	0.22419	0.224372	0.246208	0.227905	0.221426	0.217582	0.217103	0.230417	0.199884	0.22885	0.232489	0.251395	0.201555	0.233061	0.223563
0.74594	0.158297	0.224796	0.254436	0.216299	0.212516	0.21242	0.243027	0.234431	0.215116	0.235022	0.235186	0.240135	0.204953	0.21546	0.231489	0.204993	0.226313	0.223086	0.222973	0.202635	0.239766	0.212051	0.222827	0.2388	0.216684	0.22465	0.224585	0.226633	0.227892	0.239221	0.220191	0.221959	0.239185	0.234238	0.221788	0.225428	0.244612	0.228123	0.221107	0.218751	0.216069	0.229023	0.199778	0.225711	0.230857	0.251489	0.201948	0.230515	0.223378
0.754738	0.156314	0.219007	0.24713	0.209905	0.208882	0.207828	0.237548	0.229284	0.211265	0.23101	0.230084	0.233687	0.199106	0.210764	0.227427	0.201973	0.220101	0.218199	0.216771	0.198678	0.231564	0.20755	0.217861	0.233308	0.20847	0.21898	0.220088	0.220272	0.222228	0.234508	0.215726	0.21565	0.233516	0.227018	0.216408	0.221441	0.238643	0.223438	0.21464	0.213263	0.212029	0.223137	0.193064	0.219248	0.224866	0.24603	0.196952	0.226095	0.216779
0.761125	0.157712	0.219095	0.243468	0.211238	0.208521	0.208949	0.237723	0.230591	0.209723	0.232776	0.228869	0.230828	0.198992	0.210337	0.227494	0.201538	0.22014	0.216292	0.215041	0.198752	0.231271	0.208472	0.218795	0.233609	0.209035	0.215407	0.219909	0.218266	0.220491	0.234995	0.213349	0.213725	0.231778	0.226442	0.215792	0.21752	0.237709	0.223043	0.208932	0.211837	0.212111	0.217949	0.18942	0.218902	0.224488	0.243699	0.196132	0.227202	0.213852
0.76665	0.158759	0.217658	0.245026	0.21165	0.208329	0.208856	0.233922	0.232244	0.209314	0.231373	0.227481	0.22961	0.199008	0.210007	0.228471	0.200322	0.216448	0.214222	0.214981	0.198305	0.227133	0.206543	0.218623	0.233747	0.206805	0.215823	0.218107	0.216938	0.218636	0.231266	0.214694	0.210977	0.229706	0.225919	0.213789	0.217952	0.238087	0.223106	0.209312	0.209694	0.208376	0.21532	0.189135	0.219137	0.224141	0.240839	0.196021	0.226879	0.208157
0.767331	0.156272	0.214842	0.243817	0.206489	0.205354	0.206975	0.232297	0.230698	0.206525	0.228772	0.22592	0.228093	0.195907	0.207594	0.225464	0.198581	0.214786	0.211751	0.213362	0.196526	0.222813	0.203023	0.215006	0.231749	0.205721	0.213275	0.21553	0.215046	0.216731	0.227296	0.213422	0.208448	0.224485	0.224858	0.211424	0.213949	0.233672	0.217015	0.207503	0.207976	0.2068	0.213731	0.18662	0.217506	0.220934	0.233305	0.193555	0.224372	0.205099
0.769194	0.156809	0.214319	0.244392	0.205887	0.202599	0.201314	0.230459	0.231079	0.203597	0.225582	0.224562	0.227549	0.196352	0.206678	0.222012	0.197624	0.213194	0.211534	0.215451	0.194679	0.219713	0.200053	0.21599	0.231426	0.205671	0.213192	0.214002	0.212357	0.215415	0.227225	0.212338	0.207129	0.221801	0.224356	0.211772	0.210837	0.232138	0.216576	0.205398	0.209298	0.207408	0.214041	0.185761	0.214822	0.216466	0.23102	0.192185	0.22359	0.203145
0.774508	0.156429	0.214287	0.239495	0.206082	0.202957	0.202929	0.225624	0.229282	0.204242	0.225865	0.223836	0.226177	0.194491	0.204386	0.220951	0.197426	0.211071	0.209138	0.213031	0.191059	0.220904	0.19963	0.211022	0.232065	0.204152	0.212868	0.215372	0.212222	0.21269	0.222686	0.212725	0.206381	0.219017	0.22181	0.212983	0.209837	0.231235	0.214174	0.201012	0.205272	0.206748	0.211847	0.18544	0.214062	0.215673	0.22984	0.191317	0.221698	0.203324
0.774879	0.156149	0.213565	0.237325	0.204697	0.201954	0.201964	0.223416	0.22753	0.202265	0.223005	0.221559	0.222887	0.193832	0.203878	0.219679	0.196189	0.209587	0.207718	0.211971	0.189001	0.220535	0.19801	0.209763	0.229886	0.203107	0.21111	0.213993	0.21057	0.212038	0.220215	0.209292	0.206078	0.217496	0.220808	0.211334	0.209373	0.229464	0.213014	0.199373	0.203254	0.206586	0.210407	0.184203	0.212709	0.213733	0.22793	0.189172	0.218032	0.202271
0.778199	0.152144	0.210159	0.230961	0.199337	0.197696	0.197323	0.21649	0.221592	0.195499	0.217585	0.218011	0.215707	0.188102	0.200044	0.215721	0.19118	0.206203	0.203009	0.202863	0.187115	0.215635	0.193252	0.206313	0.223505	0.197286	0.2049	0.209731	0.207319	0.205444	0.214362	0.202572	0.20276	0.210994	0.216894	0.207181	0.205794	0.223662	0.207175	0.194755	0.199847	0.201954	0.205829	0.180993	0.208235	0.207353	0.221519	0.185025	0.211297	0.197127
0.781688	0.14919	0.208508	0.227267	0.197392	0.196563	0.193813	0.214658	0.221917	0.195259	0.211929	0.216403	0.215164	0.187528	0.19767	0.213425	0.189118	0.206493	0.204699	0.19988	0.188001	0.215122	0.192649	0.202574	0.219637	0.197622	0.204568	0.202976	0.206879	0.204774	0.215175	0.201913	0.199563	0.211648	0.215918	0.206319	0.207055	0.223044	0.206079	0.189312	0.196517	0.199316	0.203255	0.180495	0.20603	0.206199	0.218628	0.184708	0.20912	0.197024
0.782899	0.150464	0.209759	0.226949	0.198108	0.196511	0.193293	0.212763	0.222717	0.196279	0.210105	0.216251	0.209577	0.187457	0.19798	0.207441	0.187428	0.206666	0.20303	0.197611	0.187441	0.212953	0.192958	0.20315	0.219263	0.194225	0.204673	0.200322	0.205842	0.203827	0.215478	0.198115	0.198025	0.213193	0.21402	0.204932	0.208811	0.219527	0.206063	0.188657	0.195067	0.196721	0.202339	0.180522	0.206225	0.206041	0.217695	0.183388	0.207743	0.197882
0.785886	0.149595	0.203516	0.223993	0.195856	0.19371	0.191225	0.209079	0.216794	0.194114	0.209423	0.214111	0.203864	0.184573	0.194156	0.20486	0.185054	0.204977	0.199993	0.192608	0.185632	0.210715	0.190248	0.202235	0.215683	0.188604	0.200447	0.196822	0.20081	0.20005	0.214548	0.194806	0.197276	0.209549	0.208945	0.203788	0.20629	0.216845	0.203181	0.186857	0.193923	0.192304	0.196926	0.177387	0.202618	0.203133	0.21457	0.181249	0.206495	0.19554
0.787405	0.152002	0.203619	0.224647	0.192738	0.192266	0.190317	0.208211	0.215035	0.192379	0.20585	0.214468	0.204093	0.179547	0.192395	0.20421	0.183205	0.202397	0.196613	0.194598	0.182923	0.211318	0.190498	0.198357	0.215578	0.186344	0.196267	0.195864	0.19759	0.20021	0.214634	0.193372	0.196709	0.207517	0.208302	0.201758	0.205896	0.214461	0.201609	0.18831	0.191688	0.189573	0.194527	0.17431	0.202175	0.202288	0.212454	0.179778	0.202504	0.194406
0.793056	0.151949	0.199873	0.222431	0.193356	0.191878	0.188517	0.208974	0.214224	0.191015	0.206967	0.214576	0.201538	0.177297	0.189921	0.202773	0.182361	0.201727	0.195558	0.196144	0.1824	0.212206	0.190751	0.19802	0.210764	0.185554	0.194709	0.193107	0.197034	0.201196	0.213265	0.189806	0.194914	0.206709	0.207789	0.201765	0.204769	0.215936	0.201948	0.188571	0.189268	0.190967	0.190908	0.17398	0.199726	0.201151	0.213081	0.180075	0.196898	0.192705
0.798358	0.151398	0.198633	0.221013	0.18821	0.192063	0.187758	0.206747	0.213472	0.191176	0.204166	0.211297	0.200766	0.177925	0.191387	0.20014	0.182426	0.197152	0.192562	0.196709	0.182607	0.212412	0.190176	0.197192	0.205073	0.182008	0.195903	0.192294	0.194985	0.200903	0.212738	0.187314	0.194291	0.20698	0.207505	0.201533	0.205373	0.215297	0.199774	0.187472	0.185775	0.18908	0.190466	0.172085	0.200778	0.197327	0.211277	0.179774	0.195906	0.18992
0.799078	0.153013	0.199681	0.221684	0.183456	0.189236	0.182912	0.200833	0.212621	0.191757	0.199793	0.212508	0.199546	0.175596	0.191292	0.195108	0.181464	0.196934	0.191358	0.194206	0.182439	0.211551	0.187469	0.197108	0.204446	0.179957	0.195525	0.191525	0.194908	0.200701	0.207856	0.183984	0.193848	0.203654	0.207882	0.197296	0.20575	0.214168	0.198959	0.186744	0.185936	0.187799	0.187758	0.171314	0.201896	0.19572	0.210512	0.179173	0.192163	0.189179
0.80219	0.154682	0.198636	0.218517	0.182839	0.187584	0.18312	0.200493	0.208509	0.192358	0.192799	0.211983	0.197815	0.17197	0.188772	0.195946	0.180924	0.195457	0.189327	0.193411	0.183183	0.210005	0.187661	0.196996	0.201554	0.177796	0.196454	0.191701	0.195146	0.201666	0.205067	0.183363	0.1931	0.202069	0.205944	0.196597	0.203568	0.21261	0.197017	0.185174	0.182712	0.185354	0.184762	0.170293	0.201833	0.197088	0.210844	0.17923	0.189112	0.187488
0.804024	0.153805	0.195543	0.217676	0.181259	0.187316	0.182443	0.198091	0.208151	0.192683	0.1903	0.212998	0.198172	0.170905	0.187819	0.194989	0.179882	0.194695	0.184703	0.191568	0.18086	0.210703	0.186508	0.196618	0.20062	0.176722	0.197277	0.193517	0.190754	0.201284	0.206454	0.180495	0.193639	0.200163	0.205342	0.19508	0.20226	0.211951	0.194139	0.183099	0.180196	0.183054	0.186405	0.169749	0.201737	0.194087	0.208384	0.177924	0.188016	0.187824
0.80427	0.154132	0.195553	0.216791	0.181809	0.18576	0.181146	0.197535	0.204521	0.1912	0.187377	0.210086	0.195866	0.170443	0.186592	0.193792	0.178099	0.194227	0.180312	0.191399	0.180914	0.203949	0.182403	0.196576	0.196959	0.178037	0.19574	0.193126	0.186765	0.195473	0.200525	0.179881	0.193595	0.198174	0.199632	0.193772	0.200587	0.212644	0.194049	0.183081	0.179288	0.178372	0.18709	0.164339	0.19862	0.184953	0.207729	0.175711	0.184348	0.185924
0.805351	0.15645	0.195197	0.212711	0.178526	0.185751	0.179038	0.196204	0.203684	0.191941	0.183425	0.209413	0.195024	0.1686	0.186887	0.187907	0.179969	0.192341	0.180029	0.185439	0.180071	0.200016	0.180655	0.191198	0.196116	0.178543	0.193164	0.194343	0.183499	0.194903	0.194656	0.18078	0.191956	0.197864	0.19546	0.194776	0.202671	0.210788	0.192468	0.178521	0.176451	0.174759	0.183682	0.163613	0.19474	0.186968	0.208785	0.177009	0.180801	0.184346
0.808466	0.156904	0.197139	0.207959	0.176397	0.181015	0.178061	0.194415	0.202546	0.191752	0.182066	0.208785	0.193706	0.165285	0.18737	0.188434	0.178212	0.189639	0.178911	0.180763	0.181343	0.195181	0.179314	0.190447	0.19565	0.174866	0.185456	0.187281	0.181774	0.191917	0.193483	0.175932	0.182214	0.195626	0.197061	0.187055	0.197356	0.210912	0.192455	0.176505	0.174589	0.1679	0.184626	0.164295	0.194545	0.187842	0.210831	0.174036	0.180254	0.182093
0.816958	0.15582	0.196238	0.20705	0.175232	0.179069	0.179309	0.195189	0.20015	0.187839	0.182783	0.205501	0.191327	0.164383	0.184501	0.186265	0.176432	0.188384	0.175956	0.180112	0.175963	0.193911	0.179005	0.188808	0.195918	0.172816	0.18279	0.185079	0.181869	0.193916	0.19315	0.166617	0.182825	0.194634	0.194063	0.186948	0.191292	0.213337	0.186371	0.173753	0.175138	0.164822	0.184259	0.161515	0.193118	0.186972	0.20936	0.171805	0.179796	0.182653
0.818518	0.152808	0.192943	0.204101	0.173652	0.176428	0.177007	0.194253	0.197759	0.186329	0.179397	0.203485	0.189103	0.162715	0.183529	0.183587	0.171147	0.186532	0.173104	0.176334	0.17481	0.192377	0.17734	0.186824	0.19296	0.171322	0.181618	0.182421	0.177496	0.189465	0.190696	0.16193	0.181298	0.194134	0.193236	0.184151	0.19019	0.209888	0.182048	0.171466	0.173817	0.162403	0.181639	0.156833	0.19166	0.184918	0.20702	0.166908	0.176985	0.180095
0.825616	0.154329	0.194092	0.195813	0.172965	0.174083	0.176422	0.192743	0.196464	0.183194	0.177193	0.200124	0.190948	0.161669	0.18429	0.181377	0.169196	0.187455	0.170979	0.177183	0.173527	0.1919	0.173912	0.185259	0.189833	0.167113	0.177479	0.182887	0.176241	0.188199	0.188537	0.157461	0.182725	0.188817	0.188907	0.182331	0.182912	0.206633	0.182431	0.168353	0.172075	0.158907	0.180607	0.155517	0.18876	0.186131	0.205757	0.164787	0.173465	0.180312
0.829534	0.153564	0.191741	0.19163	0.172062	0.173939	0.173431	0.193214	0.195495	0.18386	0.17593	0.196875	0.189988	0.162559	0.181607	0.181078	0.165017	0.188121	0.171476	0.1764	0.171841	0.19319	0.171933	0.18524	0.188314	0.165935	0.177514	0.177686	0.172474	0.183561	0.18452	0.157664	0.18375	0.185342	0.185075	0.183446	0.180291	0.203767	0.174878	0.166975	0.168638	0.154364	0.182478	0.155039	0.186132	0.183392	0.200955	0.162593	0.170821	0.177149
0.829835	0.154068	0.192901	0.190766	0.171931	0.173701	0.171418	0.192952	0.192692	0.183687	0.170334	0.196232	0.190858	0.163106	0.180942	0.180089	0.161694	0.184115	0.170031	0.176035	0.169371	0.185528	0.171742	0.180643	0.186128	0.165225	0.177246	0.177136	0.173026	0.182762	0.180105	0.159743	0.176054	0.185303	0.182614	0.171662	0.178838	0.201792	0.172311	0.161159	0.166898	0.153862	0.179237	0.154776	0.185237	0.181497	0.199621	0.15833	0.167952	0.173763
0.836016	0.155204	0.192378	0.185761	0.167817	0.171084	0.167619	0.194605	0.187762	0.18112	0.167049	0.195515	0.188349	0.162853	0.173231	0.181271	0.162946	0.183359	0.167846	0.175602	0.168476	0.1863	0.169517	0.177252	0.182968	0.165043	0.176169	0.177626	0.17192	0.180316	0.175033	0.158666	0.171503	0.184155	0.184278	0.169376	0.173623	0.199155	0.170801	0.160607	0.162325	0.150133	0.172303	0.152576	0.185583	0.182948	0.199198	0.155924	0.16646	0.174837
0.837092	0.153006	0.189682	0.179148	0.161942	0.166583	0.163769	0.18593	0.183682	0.175304	0.162898	0.183467	0.179316	0.15862	0.168867	0.177698	0.159725	0.173945	0.161655	0.171279	0.165841	0.182459	0.162289	0.168744	0.178342	0.156812	0.164425	0.170153	0.166395	0.176654	0.17077	0.154462	0.16182	0.179579	0.172859	0.166177	0.171397	0.192584	0.162882	0.159511	0.159904	0.146804	0.167716	0.148733	0.179506	0.180936	0.190275	0.151718	0.157373	0.167316
0.851605	0.156596	0.186737	0.177555	0.159483	0.163732	0.158615	0.181107	0.177599	0.175588	0.157557	0.17231	0.180454	0.154787	0.167747	0.177509	0.161156	0.1702	0.161771	0.169215	0.165829	0.180576	0.162169	0.169394	0.178288	0.155915	0.164757	0.168416	0.16567	0.172841	0.169644	0.15057	0.159032	0.175135	0.175118	0.164288	0.166274	0.19227	0.162239	0.158744	0.160062	0.145762	0.163719	0.14856	0.17795	0.180099	0.185385	0.150795	0.158763	0.158676
0.864132	0.159886	0.183744	0.172255	0.157401	0.158803	0.156603	0.180649	0.17901	0.173712	0.155314	0.171261	0.177085	0.155722	0.166551	0.17635	0.15729	0.171238	0.158184	0.16337	0.167331	0.182112	0.159292	0.170371	0.181133	0.157519	0.163958	0.163112	0.165177	0.170405	0.169324	0.147392	0.157288	0.172842	0.177262	0.16233	0.160177	0.19256	0.162406	0.158645	0.161608	0.144639	0.164162	0.148699	0.17468	0.18272	0.185271	0.149106	0.156929	0.158049
0.866884	0.160697	0.180146	0.174268	0.155466	0.158019	0.148582	0.175688	0.17601	0.171359	0.152035	0.170566	0.176806	0.152068	0.166538	0.17468	0.156767	0.171947	0.159185	0.162718	0.167868	0.184291	0.160733	0.170739	0.178044	0.158738	0.162474	0.16325	0.161159	0.166273	0.16152	0.142405	0.158047	0.172177	0.179473	0.163275	0.155899	0.18621	0.160039	0.160209	0.158467	0.142127	0.158261	0.147755	0.177476	0.185724	0.183555	0.14768	0.152354	0.158948
0.866921	0.163656	0.183392	0.177617	0.157024	0.156239	0.146163	0.172652	0.173955	0.167641	0.154732	0.161014	0.17793	0.154322	0.156518	0.174919	0.156626	0.166994	0.149635	0.160517	0.168686	0.18365	0.157123	0.169516	0.179358	0.15843	0.164638	0.157328	0.156028	0.167221	0.154161	0.145352	0.156728	0.168426	0.180624	0.158148	0.15303	0.185754	0.150691	0.157045	0.157817	0.142634	0.154753	0.147796	0.178664	0.176292	0.183671	0.135656	0.147647	0.15446
0.867841	0.171617	0.183398	0.176118	0.152338	0.156578	0.1478	0.17152	0.163751	0.163617	0.153654	0.162116	0.170552	0.147784	0.155438	0.171396	0.153417	0.162926	0.150868	0.161541	0.16951	0.177023	0.154415	0.170887	0.181018	0.153213	0.156898	0.156328	0.160222	0.160424	0.150362	0.141655	0.148397	0.169296	0.164809	0.153382	0.153462	0.188054	0.138806	0.158918	0.160997	0.143137	0.15274	0.145563	0.178466	0.173075	0.176656	0.135286	0.143783	0.153505
0.870557	0.174427	0.177067	0.168578	0.148514	0.156661	0.141667	0.173409	0.161837	0.164388	0.15355	0.160964	0.166828	0.149408	0.156853	0.169182	0.149742	0.156504	0.147844	0.157159	0.168121	0.171809	0.148586	0.166858	0.160754	0.151174	0.149056	0.148239	0.158171	0.154377	0.149712	0.140385	0.147961	0.170831	0.159503	0.149685	0.152886	0.184225	0.139392	0.158776	0.151033	0.138051	0.155776	0.142335	0.178184	0.174184	0.174797	0.131511	0.142858	0.1486
0.87728	0.179622	0.162458	0.17018	0.143327	0.155485	0.142338	0.167125	0.160292	0.162579	0.154777	0.16258	0.160889	0.144747	0.155148	0.165564	0.146888	0.15482	0.141212	0.158786	0.166223	0.160744	0.147794	0.169848	0.155645	0.148995	0.145316	0.145221	0.154813	0.15587	0.147485	0.132891	0.144358	0.171747	0.157572	0.148042	0.148667	0.180148	0.137744	0.149663	0.145224	0.135044	0.15401	0.142935	0.176533	0.175606	0.169887	0.132141	0.134791	0.146249
0.877631	0.175317	0.154539	0.156629	0.135363	0.145381	0.126442	0.158519	0.15102	0.149665	0.147437	0.155986	0.152271	0.137786	0.142951	0.15719	0.138666	0.141919	0.136595	0.143717	0.160444	0.151683	0.139021	0.16036	0.149187	0.140304	0.133288	0.140496	0.147131	0.151244	0.136123	0.124031	0.137741	0.160804	0.149622	0.141612	0.141348	0.172618	0.129384	0.138028	0.139067	0.127444	0.144077	0.128414	0.153759	0.159832	0.162467	0.127571	0.121572	0.133644
0.880598	0.171025	0.151284	0.15456	0.118714	0.134493	0.125505	0.139367	0.146554	0.149878	0.138752	0.145408	0.14441	0.132449	0.142743	0.146159	0.138065	0.137076	0.131851	0.141659	0.152654	0.135377	0.135169	0.152852	0.145064	0.137476	0.129795	0.142031	0.143223	0.14644	0.130047	0.120947	0.130814	0.159124	0.133393	0.142445	0.13543	0.172839	0.126268	0.12542	0.14104	0.122645	0.145278	0.119911	0.154034	0.156257	0.15722	0.125822	0.119783	0.124337
0.89646	0.171173	0.151915	0.148328	0.117234	0.12437	0.128691	0.1376	0.145715	0.141869	0.138204	0.144792	0.141027	0.132055	0.143192	0.143026	0.134406	0.139568	0.127485	0.143524	0.143922	0.127654	0.126955	0.148948	0.145792	0.13377	0.121795	0.146704	0.132753	0.146015	0.126823	0.11399	0.131045	0.149421	0.133338	0.138085	0.13799	0.173812	0.124416	0.119731	0.139342	0.115027	0.145613	0.118363	0.148744	0.15624	0.156677	0.117418	0.112381	0.118487
0.898297	0.162119	0.142152	0.145388	0.117001	0.123569	0.122141	0.137635	0.138938	0.140883	0.136849	0.148294	0.138676	0.120746	0.135329	0.137858	0.121458	0.142734	0.1216	0.141972	0.141391	0.119007	0.12401	0.150868	0.143591	0.131535	0.124797	0.146818	0.13208	0.133596	0.124068	0.111736	0.12806	0.141882	0.13502	0.13542	0.129482	0.159015	0.120773	0.106085	0.13557	0.110802	0.149211	0.116145	0.148505	0.144585	0.159902	0.115388	0.110752	0.111565
0.901816	0.177159	0.136662	0.141678	0.109466	0.110317	0.107775	0.137439	0.137163	0.126147	0.138641	0.150344	0.134531	0.113927	0.118275	0.138697	0.123236	0.140542	0.118856	0.142275	0.139353	0.120272	0.116747	0.150005	0.139512	0.1264	0.125463	0.139354	0.131159	0.127161	0.125924	0.108252	0.124079	0.133483	0.122999	0.125557	0.132908	0.154414	0.121359	0.0961536	0.133747	0.106135	0.148246	0.113616	0.130832	0.142951	0.162618	0.11808	0.106407	0.108761
0.903568	0.182806	0.121595	0.136076	0.105996	0.104413	0.105054	0.13007	0.133309	0.120522	0.125688	0.147905	0.122843	0.118338	0.113772	0.145414	0.114391	0.1325	0.0998983	0.120895	0.126945	0.122781	0.107481	0.130815	0.128178	0.118337	0.125526	0.12108	0.12877	0.108913	0.123292	0.105564	0.114153	0.134964	0.114534	0.118293	0.132848	0.153489	0.114662	0.0957331	0.127359	0.097288	0.143719	0.102059	0.128871	0.132277	0.150477	0.117537	0.0991633	0.105568
0.914363	0.150239	0.113708	0.124932	0.0906689	0.0882435	0.0883099	0.125518	0.123667	0.11453	0.110218	0.125131	0.106663	0.107592	0.0934869	0.130643	0.111871	0.123878	0.0896573	0.107652	0.113821	0.116388	0.102532	0.0998862	0.108669	0.112969	0.122027	0.107915	0.11452	0.102573	0.109954	0.0947608	0.100445	0.121028	0.108456	0.105555	0.114938	0.129375	0.0920113	0.0840717	0.117342	0.0889488	0.122667	0.0812046	0.116244	0.11966	0.127927	0.106522	0.0927539	0.0903487
0.934449	0.119378	0.10074	0.126096	0.0806138	0.0876647	0.085446	0.113916	0.121047	0.0906776	0.10866	0.121263	0.102315	0.108312	0.0833783	0.128007	0.0989554	0.108984	0.0805833	0.10481	0.115432	0.0998255	0.0844931	0.0937695	0.109117	0.0934226	0.106737	0.109469	0.101266	0.0905094	0.109711	0.0925312	0.0984711	0.116024	0.103898	0.107305	0.114408	0.123971	0.0877724	0.0776068	0.104575	0.0815547	0.116998	0.0714481	0.107299	0.119272	0.121017	0.100165	0.0756887	0.0824962
0.95756	0.125265	0.108856	0.127308	0.0806847	0.080155	0.0849828	0.115033	0.130037	0.0927589	0.104646	0.117455	0.102819	0.0939765	0.0785194	0.115848	0.0977531	0.0840214	0.0809624	0.0950031	0.115279	0.0891436	0.0844328	0.0729338	0.107813	0.0897874	0.0993648	0.10601	0.106535	0.0890924	0.105674	0.0925109	0.0936465	0.101211	0.0882379	0.0966415	0.0956275	0.120402	0.0901274	0.0767193	0.104019	0.0800727	0.0970181	0.0598711	0.103502	0.11829	0.0998374	0.0870522	0.0743464	0.0786504
0.959496	0.126852	0.110858	0.106445	0.078652	0.0795193	0.0829451	0.107565	0.118685	0.0775321	0.0828522	0.103411	0.0991427	0.0844789	0.0722841	0.0807138	0.083341	0.0806221	0.076561	0.0945755	0.125505	0.0895695	0.0686522	0.0656415	0.0880611	0.0833551	0.0782302	0.0800867	0.108988	0.0795191	0.0828593	0.0926993	0.0846621	0.0916045	0.085344	0.0822577	0.0920993	0.108774	0.0744778	0.0803669	0.0839667	0.070311	0.0961067	0.0600228	0.103343	0.0707754	0.0861259	0.0808574	0.0726078	0.0736421
0.964118	0.144516	0.0761839	0.0910936	0.0695446	0.0866435	0.0752243	0.106316	0.0807089	0.0908614	0.0877756	0.0870567	0.0527219	0.0899531	0.0618732	0.0711611	0.0620381	0.0719149	0.0587581	0.0687519	0.132482	0.107532	0.0519507	0.0553723	0.0909459	0.076519	0.0651947	0.0916859	0.112766	0.0832936	0.0677714	0.0527895	0.0519141	0.0937059	0.0646805	0.0755379	0.0585561	0.107806	0.0638887	0.0955275	0.0618458	0.0652548	0.060545	0.057196	0.0871765	0.0663561	0.0857838	0.0816273	0.0788055	0.0392112
0.980778	0	0	0	0	0	0	0	0	0	0	0	0	0	0	0	0	0	0	0	0	0	0	0	0	0	0	0	0	0	0	0	0	0	0	0	0	0	0	0	0	0	0	0	0	0	0	0	0	0
Mandible
0	1	1	1	1	1	1	1	1	1	1	1	1	1	1	1	1	1	1	1	1	1	1	1	1	1	1	1	1	1	1	1	1	1	1	1	1	1	1	1	1	1	1	1	1	1	1	1	1	1
0	0.922292	0.971526	0.923068	0.954784	0.980791	0.962296	0.977651	0.968072	0.928608	0.981926	0.962891	0.962006	0.975501	0.941317	0.970993	0.857837	0.977621	0.946896	0.933939	0.958475	0.947972	0.952406	0.962661	0.96065	0.977757	0.937905	0.954557	0.94336	0.940022	0.912829	0.963049	0.966721	0.981113	0.970608	0.999149	0.95679	0.962665	0.967941	0.977103	0.963105	0.904319	0.915411	1.00217	0.977214	0.95092	0.983825	0.984221	0.992434	0.958152
0.0184064	0.731258	0.892136	0.873359	0.881311	0.882846	0.863633	0.88815	0.907587	0.85226	0.896772	0.884937	0.861233	0.897409	0.875374	0.870836	0.79624	0.931907	0.885387	0.840493	0.887757	0.886647	0.857645	0.901625	0.877664	0.935704	0.885477	0.929741	0.870795	0.903979	0.85021	0.891837	0.908016	0.921997	0.845004	0.91283	0.87464	0.917381	0.913001	0.919336	0.899774	0.821445	0.792996	0.900253	0.924711	0.889802	0.93305	0.910326	0.918316	0.898508
0.0347562	0.755977	0.866591	0.865783	0.903642	0.877135	0.839719	0.891645	0.917356	0.848912	0.881693	0.901145	0.858814	0.899817	0.85775	0.8611	0.787905	0.919185	0.855094	0.857229	0.88778	0.885846	0.842295	0.894337	0.872405	0.919847	0.868367	0.913937	0.866843	0.896123	0.856196	0.854189	0.909651	0.886047	0.856004	0.891458	0.868352	0.892804	0.900872	0.909787	0.895373	0.810783	0.784234	0.891083	0.906353	0.897958	0.923534	0.905598	0.89641	0.890649
0.0449849	0.746252	0.837002	0.883662	0.865212	0.859408	0.821508	0.884238	0.880674	0.829015	0.860789	0.852604	0.840902	0.873885	0.827189	0.837684	0.751533	0.893344	0.826817	0.80443	0.885661	0.877323	0.814619	0.896313	0.862738	0.877699	0.829572	0.87963	0.875593	0.855393	0.82223	0.836331	0.890583	0.872382	0.840165	0.853941	0.844829	0.864946	0.898774	0.878348	0.87269	0.77101	0.727337	0.867191	0.858691	0.864503	0.911034	0.894929	0.846118	0.837146
0.0499054	0.743101	0.83654	0.879065	0.864318	0.859646	0.818112	0.88015	0.8817	0.828882	0.861089	0.852749	0.840963	0.870326	0.826296	0.838583	0.751534	0.889678	0.825036	0.805153	0.883971	0.877496	0.814964	0.895786	0.862873	0.877544	0.82893	0.879695	0.872033	0.854072	0.821191	0.834477	0.889835	0.871498	0.840704	0.852656	0.844067	0.864707	0.898273	0.876907	0.870779	0.770486	0.725685	0.86755	0.858823	0.864738	0.910351	0.892022	0.846835	0.831359
0.0539636	0.703043	0.828241	0.854778	0.846422	0.84416	0.778728	0.871929	0.865426	0.804671	0.866212	0.821759	0.82158	0.848777	0.806697	0.799582	0.727298	0.887118	0.798156	0.799381	0.868344	0.892708	0.783013	0.865086	0.832119	0.908324	0.798572	0.851654	0.854485	0.846312	0.798697	0.815916	0.880683	0.851784	0.799967	0.84234	0.824297	0.828024	0.867046	0.860798	0.845439	0.761733	0.741459	0.867724	0.869062	0.844732	0.909938	0.87063	0.810639	0.815414
0.0619282	0.61539	0.720287	0.750203	0.744699	0.729986	0.675385	0.754961	0.747214	0.696625	0.750256	0.713944	0.712511	0.738847	0.696393	0.689452	0.62688	0.767877	0.692212	0.69039	0.753659	0.773225	0.675752	0.741365	0.721527	0.789203	0.692472	0.742635	0.740961	0.730709	0.690904	0.704186	0.75761	0.738126	0.688838	0.733077	0.714091	0.717328	0.750459	0.746705	0.732637	0.658923	0.641144	0.749976	0.749861	0.732106	0.785004	0.750868	0.703333	0.708659
0.0668399	0.601104	0.707327	0.739752	0.730386	0.730649	0.678525	0.745231	0.726595	0.694434	0.740151	0.682152	0.708853	0.74878	0.678567	0.685921	0.601613	0.751089	0.68579	0.687235	0.754257	0.752781	0.658113	0.716065	0.718671	0.75736	0.681926	0.731184	0.728663	0.733362	0.690921	0.693458	0.751611	0.716905	0.653674	0.707218	0.697182	0.708265	0.743642	0.735636	0.725728	0.652654	0.637943	0.740093	0.744499	0.717845	0.775467	0.733938	0.685566	0.691871
0.0734996	0.54413	0.679755	0.697369	0.676646	0.689079	0.628269	0.688151	0.67554	0.654619	0.716053	0.63042	0.655971	0.717666	0.623551	0.638117	0.553496	0.696723	0.649274	0.64102	0.715393	0.667938	0.625497	0.65543	0.670099	0.681299	0.650931	0.688317	0.683629	0.689904	0.655902	0.642756	0.69581	0.665922	0.615174	0.64175	0.629352	0.646706	0.700414	0.701017	0.664859	0.607499	0.595865	0.706191	0.726303	0.685522	0.729092	0.688704	0.63696	0.657134
0.0835454	0.506132	0.641433	0.639099	0.651618	0.661671	0.599884	0.638932	0.645332	0.611666	0.665853	0.600287	0.619769	0.667204	0.596022	0.613202	0.512207	0.654462	0.626392	0.620726	0.663239	0.626726	0.576916	0.610118	0.639814	0.642552	0.607828	0.653175	0.645862	0.652424	0.624067	0.615611	0.67706	0.632534	0.5974	0.617053	0.595731	0.628015	0.677602	0.659654	0.638646	0.575816	0.562533	0.674775	0.683897	0.645718	0.710688	0.652132	0.606418	0.625869
0.095683	0.4777	0.612211	0.626603	0.633695	0.678834	0.571635	0.640682	0.606843	0.596915	0.648801	0.590025	0.588016	0.651637	0.580373	0.592491	0.507665	0.642042	0.603355	0.601878	0.641664	0.611258	0.555504	0.589501	0.617505	0.620128	0.594187	0.637616	0.639074	0.644901	0.602091	0.588427	0.644814	0.611431	0.572285	0.607211	0.566225	0.612227	0.658333	0.643593	0.616188	0.555201	0.558145	0.667143	0.65565	0.621332	0.703813	0.641099	0.585627	0.61166
0.100354	0.452459	0.571625	0.597218	0.605951	0.646409	0.557929	0.621203	0.591225	0.588885	0.59277	0.579435	0.56053	0.645926	0.569492	0.577234	0.494275	0.618847	0.587675	0.571199	0.617746	0.598658	0.549411	0.582876	0.591413	0.573116	0.581965	0.631138	0.60454	0.624125	0.56647	0.56769	0.631477	0.599749	0.544656	0.588581	0.546016	0.59192	0.64285	0.631211	0.613006	0.51837	0.551256	0.622519	0.599384	0.578996	0.680776	0.609072	0.579199	0.583575
0.127992	0.453224	0.571741	0.596763	0.604941	0.645878	0.556515	0.620029	0.591369	0.588249	0.592237	0.578872	0.559576	0.644992	0.569068	0.574893	0.49212	0.618085	0.586659	0.570894	0.616861	0.598838	0.547206	0.582046	0.591104	0.572835	0.580775	0.631382	0.604398	0.623437	0.565674	0.567312	0.630274	0.59911	0.544543	0.587277	0.546115	0.591972	0.642646	0.631303	0.612066	0.517573	0.550882	0.622753	0.598825	0.57841	0.680584	0.60892	0.578684	0.583525
0.135139	0.449518	0.585478	0.606216	0.61403	0.639394	0.572074	0.635394	0.60165	0.59626	0.600435	0.590083	0.577041	0.649028	0.575304	0.584935	0.498677	0.631244	0.595146	0.576764	0.630531	0.60982	0.558675	0.582922	0.608559	0.586534	0.599449	0.650626	0.609693	0.633133	0.569926	0.582181	0.638742	0.612295	0.556046	0.614389	0.564884	0.59742	0.654575	0.646207	0.607781	0.52513	0.554268	0.637101	0.607622	0.591644	0.688893	0.617282	0.57445	0.599746
0.135385	0.449232	0.585878	0.60533	0.613035	0.636131	0.570787	0.632732	0.598951	0.59567	0.597562	0.586907	0.576865	0.648781	0.572553	0.584271	0.495929	0.630245	0.593704	0.576687	0.627977	0.608067	0.558745	0.582227	0.60846	0.585034	0.598487	0.648894	0.608938	0.631844	0.569027	0.579414	0.638494	0.607051	0.554833	0.613613	0.564687	0.596878	0.654838	0.645374	0.606965	0.523902	0.549756	0.635644	0.607959	0.590321	0.685237	0.610038	0.569827	0.597779
0.140449	0.449179	0.586115	0.605083	0.612854	0.636177	0.570559	0.632556	0.598588	0.595413	0.596898	0.585294	0.577033	0.64872	0.57205	0.583944	0.495435	0.62806	0.593004	0.576588	0.627992	0.608138	0.559195	0.581449	0.60702	0.581621	0.59686	0.648517	0.60634	0.629947	0.569339	0.579471	0.637809	0.606733	0.555144	0.612738	0.564791	0.596223	0.654432	0.645226	0.606512	0.522696	0.549485	0.635581	0.606074	0.590292	0.682462	0.608398	0.569906	0.597707
0.145706	0.423143	0.542306	0.567045	0.579673	0.595777	0.53528	0.585397	0.564894	0.554957	0.562609	0.546839	0.542204	0.605274	0.544966	0.546771	0.468374	0.593345	0.54344	0.551252	0.588398	0.572508	0.530506	0.552432	0.583135	0.550154	0.56289	0.616849	0.573584	0.603895	0.538112	0.557133	0.611131	0.584433	0.513477	0.575284	0.53785	0.560406	0.621546	0.608194	0.576441	0.487944	0.514035	0.598917	0.572017	0.557505	0.643951	0.574379	0.5371	0.568668
0.156742	0.452155	0.545076	0.569786	0.580996	0.592827	0.535059	0.587726	0.581612	0.549449	0.573373	0.55136	0.539165	0.596846	0.552707	0.55494	0.474775	0.595673	0.549807	0.574185	0.590658	0.572954	0.531794	0.572972	0.589796	0.55969	0.572641	0.609795	0.577604	0.606336	0.539598	0.557969	0.610997	0.591289	0.521006	0.586821	0.537486	0.570556	0.631146	0.618318	0.598549	0.495304	0.507358	0.605938	0.592856	0.558098	0.646519	0.602429	0.549897	0.576134
0.172833	0.433431	0.522518	0.545855	0.552002	0.55751	0.512288	0.554246	0.551596	0.515524	0.543225	0.529552	0.507463	0.570653	0.537572	0.529861	0.449423	0.578431	0.522563	0.541928	0.561848	0.544374	0.499968	0.545904	0.561564	0.530631	0.543466	0.579518	0.547892	0.572717	0.507321	0.537911	0.58054	0.568283	0.502835	0.561964	0.509366	0.546051	0.598488	0.589187	0.569166	0.469826	0.487412	0.573402	0.567715	0.536671	0.60876	0.574598	0.524672	0.568082
0.182228	0.433464	0.51846	0.547345	0.550514	0.557228	0.509628	0.549111	0.550852	0.509058	0.540882	0.528299	0.506602	0.56753	0.538112	0.529796	0.448632	0.578009	0.5207	0.542142	0.557804	0.544925	0.500971	0.544858	0.559228	0.531488	0.54105	0.580829	0.545147	0.571885	0.50523	0.532466	0.576977	0.568564	0.501992	0.56344	0.510857	0.543861	0.597808	0.590005	0.566754	0.468465	0.486166	0.574995	0.567548	0.53668	0.609366	0.572139	0.525066	0.567063
0.187988	0.396278	0.500148	0.520093	0.512356	0.526631	0.492352	0.525357	0.531321	0.47646	0.509211	0.501043	0.480361	0.537912	0.515993	0.501924	0.431177	0.539283	0.485596	0.493074	0.523478	0.50778	0.483986	0.523353	0.545641	0.516808	0.528054	0.551927	0.519482	0.54038	0.483859	0.51343	0.540276	0.558549	0.481726	0.528847	0.483491	0.515863	0.567098	0.554423	0.52805	0.448295	0.463837	0.553853	0.534691	0.513591	0.586358	0.520601	0.491293	0.52645
0.206501	0.391963	0.499332	0.521138	0.51099	0.521255	0.492286	0.524854	0.531302	0.474381	0.50682	0.494872	0.480757	0.534243	0.512147	0.498786	0.431033	0.528563	0.48189	0.487988	0.517897	0.503627	0.475418	0.522244	0.54339	0.514048	0.517	0.546621	0.51818	0.54098	0.482976	0.504358	0.539412	0.558194	0.479616	0.524718	0.482899	0.512911	0.56196	0.539544	0.528252	0.44602	0.456108	0.552815	0.528932	0.502501	0.583718	0.514787	0.487435	0.52578
0.226549	0.388141	0.496593	0.516494	0.509553	0.518379	0.488738	0.523167	0.528216	0.472631	0.499505	0.490233	0.482064	0.532061	0.511395	0.496543	0.427767	0.529972	0.479201	0.488097	0.515102	0.489709	0.47099	0.515561	0.541951	0.512577	0.515957	0.543668	0.515004	0.532761	0.476195	0.504092	0.537683	0.542567	0.476559	0.516051	0.477206	0.511509	0.559493	0.539191	0.523875	0.445389	0.449237	0.541286	0.520423	0.500775	0.572779	0.511127	0.486133	0.527221
0.2487	0.389358	0.504915	0.533113	0.50768	0.519341	0.485856	0.532369	0.52955	0.468982	0.495174	0.499332	0.488525	0.536431	0.51382	0.494936	0.434366	0.531468	0.482422	0.492922	0.513287	0.486335	0.463114	0.515621	0.545124	0.509708	0.522428	0.54583	0.517646	0.533887	0.478626	0.507353	0.539556	0.545346	0.478577	0.526769	0.508334	0.517831	0.571214	0.544599	0.521083	0.43939	0.46658	0.538807	0.519037	0.513823	0.565259	0.515749	0.489366	0.527559
0.255851	0.368946	0.491311	0.515324	0.500164	0.508796	0.474644	0.518744	0.499225	0.457902	0.479559	0.482011	0.469948	0.522621	0.492069	0.47672	0.411761	0.519687	0.470632	0.484279	0.505287	0.480384	0.446699	0.473878	0.539352	0.485274	0.496822	0.531791	0.502319	0.521877	0.458096	0.482402	0.526649	0.524567	0.463992	0.502189	0.501465	0.492464	0.553109	0.532169	0.503452	0.426334	0.450687	0.520045	0.500093	0.49595	0.54972	0.495755	0.477919	0.511192
0.275879	0.367551	0.495653	0.526492	0.505769	0.51997	0.48462	0.520913	0.501931	0.466294	0.493201	0.485362	0.478706	0.537243	0.49903	0.483786	0.42109	0.531256	0.479717	0.491082	0.507892	0.487702	0.446961	0.483672	0.543818	0.496503	0.50386	0.533426	0.510691	0.525126	0.463653	0.486565	0.539068	0.525734	0.473278	0.509803	0.503511	0.495961	0.556543	0.532941	0.510101	0.43254	0.458731	0.530307	0.518416	0.504639	0.552512	0.49924	0.48871	0.521007
0.301545	0.363509	0.485423	0.517358	0.488673	0.502582	0.472344	0.523084	0.490014	0.459526	0.48767	0.475407	0.469988	0.52469	0.490317	0.482892	0.409407	0.535167	0.460499	0.48294	0.503766	0.485099	0.445151	0.48004	0.534711	0.49283	0.496919	0.527362	0.504207	0.518566	0.455912	0.481911	0.528919	0.51813	0.465979	0.501479	0.493695	0.485011	0.547983	0.527063	0.500582	0.423396	0.450341	0.52751	0.506263	0.502943	0.53918	0.499456	0.47649	0.506351
0.301567	0.352656	0.468021	0.507626	0.475679	0.500631	0.463098	0.514872	0.490383	0.445249	0.473491	0.458155	0.45416	0.506387	0.482974	0.472227	0.397021	0.517235	0.449836	0.466733	0.490017	0.469162	0.434614	0.466345	0.520929	0.479985	0.481024	0.507802	0.492373	0.506522	0.443569	0.466539	0.513867	0.508421	0.452312	0.482795	0.485066	0.471447	0.532706	0.512514	0.494945	0.413506	0.436009	0.51346	0.490678	0.491754	0.52932	0.489735	0.461196	0.492021
0.303341	0.365644	0.483284	0.515692	0.484579	0.505525	0.472539	0.523952	0.494617	0.456175	0.485775	0.468123	0.463481	0.517794	0.494935	0.480539	0.410235	0.526768	0.459981	0.472598	0.499728	0.476311	0.446222	0.479459	0.530006	0.492678	0.490391	0.512013	0.499269	0.515902	0.451944	0.475729	0.523596	0.513374	0.462687	0.489562	0.493679	0.482767	0.538823	0.52142	0.497742	0.422771	0.444493	0.521573	0.504786	0.500399	0.534629	0.503644	0.476788	0.500869
0.312532	0.373922	0.495522	0.519775	0.484952	0.502979	0.473287	0.519769	0.492905	0.445979	0.48361	0.466969	0.460572	0.523153	0.49705	0.484069	0.417811	0.522831	0.45963	0.475261	0.502055	0.472849	0.443816	0.482786	0.523556	0.500749	0.491958	0.507085	0.49601	0.519464	0.453931	0.479096	0.523962	0.508702	0.462858	0.487471	0.483679	0.483109	0.536733	0.519685	0.496661	0.423156	0.441228	0.522266	0.510016	0.500165	0.535165	0.508463	0.484505	0.493763
0.312902	0.367247	0.501317	0.519772	0.485861	0.499306	0.472937	0.51754	0.489187	0.448137	0.489052	0.475907	0.462661	0.522677	0.500377	0.489529	0.417892	0.51821	0.452768	0.472531	0.502562	0.475154	0.444903	0.482943	0.517301	0.501157	0.486725	0.505228	0.492747	0.523745	0.455784	0.47919	0.524151	0.504075	0.461941	0.474934	0.484915	0.473192	0.529155	0.52023	0.496905	0.418315	0.440245	0.525056	0.509385	0.499936	0.530898	0.506604	0.493796	0.488498
0.315529	0.368693	0.49891	0.510076	0.478695	0.490536	0.465077	0.514921	0.485296	0.444152	0.482574	0.467881	0.453322	0.512723	0.496703	0.482011	0.411487	0.512336	0.44216	0.464986	0.498766	0.464743	0.43953	0.474065	0.506471	0.488125	0.478272	0.495909	0.483987	0.519882	0.459121	0.470105	0.514501	0.491762	0.451027	0.464416	0.478427	0.472682	0.520109	0.510229	0.494732	0.41242	0.4344	0.515183	0.498291	0.497895	0.538778	0.499023	0.488067	0.485155
0.323247	0.361751	0.490438	0.504454	0.474841	0.485966	0.460531	0.505384	0.475868	0.436567	0.469664	0.459167	0.447465	0.50331	0.48755	0.476175	0.412844	0.503887	0.433363	0.45738	0.483374	0.460101	0.430456	0.468017	0.492428	0.482449	0.470504	0.486861	0.473422	0.514996	0.451071	0.460365	0.505853	0.482265	0.44169	0.457147	0.46912	0.459884	0.512582	0.4997	0.491861	0.409572	0.425055	0.507981	0.498494	0.49356	0.526315	0.493125	0.478079	0.475568
0.329098	0.358376	0.481215	0.498767	0.464814	0.477766	0.448889	0.495189	0.466106	0.431509	0.46413	0.447193	0.448905	0.495216	0.479484	0.471163	0.410003	0.506918	0.423712	0.449358	0.474565	0.453359	0.422747	0.460249	0.488251	0.481325	0.466906	0.475487	0.470493	0.508706	0.443109	0.449586	0.502592	0.476406	0.434218	0.446717	0.46143	0.451982	0.502735	0.485218	0.487927	0.406852	0.410537	0.505321	0.491772	0.489677	0.514512	0.484415	0.467583	0.476042
0.32964	0.361174	0.488309	0.508866	0.47249	0.488553	0.459514	0.502822	0.478538	0.440539	0.474912	0.452478	0.455016	0.503173	0.483818	0.475272	0.417139	0.51481	0.431629	0.458602	0.47816	0.458128	0.428184	0.467664	0.496284	0.488292	0.475314	0.482582	0.477689	0.512665	0.453508	0.459046	0.508121	0.485165	0.441113	0.452964	0.46887	0.459863	0.510698	0.492108	0.492452	0.412561	0.416102	0.51405	0.494665	0.497161	0.518881	0.487463	0.473403	0.481348
0.331603	0.344638	0.466678	0.489969	0.460372	0.473481	0.447011	0.488409	0.464218	0.428488	0.458565	0.438616	0.442027	0.486196	0.473332	0.463371	0.398869	0.50338	0.417203	0.438074	0.464559	0.443732	0.414217	0.449355	0.476892	0.473804	0.463246	0.472755	0.46507	0.499342	0.4347	0.440246	0.495515	0.471341	0.422408	0.437185	0.430193	0.452869	0.489463	0.467798	0.477168	0.400382	0.39381	0.496419	0.477811	0.489553	0.502305	0.474906	0.462208	0.469182
0.344905	0.326206	0.451002	0.47912	0.444932	0.458868	0.431678	0.474342	0.449838	0.413615	0.443015	0.426982	0.427994	0.469182	0.459732	0.456759	0.392153	0.481319	0.408488	0.424905	0.454325	0.426371	0.400351	0.431936	0.459148	0.457089	0.447361	0.458259	0.451373	0.486392	0.426885	0.422295	0.483675	0.453909	0.404375	0.424601	0.416253	0.438358	0.475623	0.452489	0.460877	0.384589	0.377508	0.488395	0.462474	0.470839	0.489252	0.454875	0.440617	0.454216
0.346061	0.32967	0.452706	0.480643	0.444652	0.461821	0.431123	0.479221	0.450075	0.415005	0.443525	0.429868	0.428628	0.475156	0.459041	0.459989	0.397854	0.481497	0.41262	0.428084	0.459049	0.42575	0.406104	0.43697	0.461752	0.455072	0.444401	0.454753	0.450462	0.485956	0.429802	0.428598	0.485527	0.45309	0.408593	0.424885	0.421273	0.439445	0.478681	0.450262	0.462268	0.388903	0.38108	0.494067	0.464772	0.475146	0.488923	0.45482	0.438528	0.454663
0.346098	0.324211	0.4559	0.474675	0.443847	0.455024	0.424425	0.477606	0.448468	0.411805	0.44015	0.428938	0.427067	0.471666	0.455193	0.45542	0.395735	0.482384	0.41409	0.42435	0.454419	0.429995	0.40467	0.432483	0.463521	0.451392	0.446106	0.455454	0.448297	0.484784	0.424649	0.428419	0.484327	0.449601	0.409205	0.422735	0.422004	0.437709	0.473013	0.445765	0.460497	0.388594	0.377916	0.493289	0.462203	0.471112	0.48554	0.445707	0.435808	0.452149
0.351515	0.318721	0.445697	0.468466	0.4418	0.452928	0.416297	0.475184	0.445136	0.407781	0.433208	0.425889	0.419598	0.45955	0.453157	0.453322	0.391227	0.480296	0.412162	0.42054	0.450853	0.426966	0.397443	0.431344	0.458249	0.443719	0.443591	0.453199	0.44585	0.483372	0.424591	0.424932	0.475137	0.443579	0.401817	0.412143	0.415288	0.435123	0.472419	0.439616	0.452655	0.388545	0.374238	0.491784	0.460775	0.463871	0.482623	0.4274	0.429841	0.450784
0.354745	0.313416	0.444926	0.46596	0.436014	0.450182	0.412055	0.475526	0.442918	0.407705	0.425922	0.419837	0.417804	0.454701	0.454307	0.446557	0.384745	0.477439	0.411487	0.415392	0.444111	0.428927	0.392697	0.430921	0.451547	0.440813	0.440399	0.448497	0.443445	0.478331	0.423936	0.423718	0.469185	0.440817	0.395907	0.410299	0.414166	0.430604	0.473822	0.437131	0.446181	0.383851	0.369768	0.481511	0.459594	0.463093	0.477417	0.420892	0.42367	0.44967
0.365202	0.313582	0.449465	0.469706	0.441603	0.458061	0.416184	0.470786	0.448067	0.410158	0.426363	0.421801	0.419154	0.458944	0.458048	0.444912	0.390718	0.47137	0.415504	0.417402	0.444039	0.427108	0.389911	0.43048	0.453909	0.440132	0.439705	0.447798	0.443312	0.480002	0.424813	0.424394	0.472279	0.441428	0.397877	0.41239	0.416509	0.434935	0.475321	0.43615	0.4505	0.387909	0.371881	0.480957	0.46482	0.460933	0.482093	0.416916	0.42849	0.454005
0.36804	0.308523	0.435146	0.463619	0.432522	0.452217	0.406469	0.463562	0.446831	0.406687	0.410838	0.414208	0.412386	0.453725	0.45411	0.432128	0.386552	0.461513	0.410998	0.412149	0.433331	0.419668	0.382076	0.427995	0.446494	0.436379	0.432447	0.44244	0.438948	0.473736	0.423523	0.41959	0.460077	0.436978	0.387955	0.405755	0.408733	0.433663	0.463569	0.42368	0.443739	0.382818	0.364727	0.470194	0.460658	0.456997	0.473584	0.410858	0.417391	0.448552
0.371277	0.299883	0.426781	0.465246	0.420335	0.445282	0.402059	0.460223	0.446353	0.401576	0.404207	0.410013	0.412939	0.446675	0.448512	0.425746	0.379633	0.458049	0.404341	0.40919	0.427481	0.416187	0.375537	0.422305	0.441647	0.430807	0.422489	0.435963	0.4343	0.463562	0.419007	0.413916	0.452494	0.426707	0.380546	0.401522	0.408951	0.429759	0.456437	0.416406	0.43463	0.372056	0.362407	0.462582	0.45161	0.452152	0.471049	0.403828	0.411458	0.44382
0.372555	0.293484	0.419798	0.460003	0.410928	0.440588	0.398204	0.451969	0.442293	0.393439	0.398867	0.401975	0.413514	0.440712	0.442152	0.418783	0.372394	0.458686	0.397535	0.406294	0.423011	0.409621	0.372355	0.41826	0.437823	0.418765	0.421952	0.433561	0.428079	0.459581	0.414931	0.408354	0.448968	0.42019	0.375743	0.399353	0.400498	0.424383	0.449597	0.413532	0.425801	0.363815	0.35751	0.456933	0.442725	0.445171	0.452784	0.39769	0.407222	0.439283
0.372926	0.289559	0.413485	0.451886	0.402976	0.430543	0.391691	0.445376	0.43405	0.387085	0.392831	0.396504	0.405993	0.431938	0.432896	0.410499	0.365451	0.451088	0.391456	0.4011	0.416876	0.403786	0.36542	0.405516	0.430391	0.409321	0.410597	0.425641	0.42019	0.450171	0.405985	0.402197	0.43975	0.413173	0.368421	0.389155	0.39381	0.416811	0.441436	0.406332	0.417806	0.357556	0.351253	0.446003	0.436107	0.435185	0.443132	0.390059	0.401904	0.435279
0.394352	0.293796	0.415311	0.442034	0.407988	0.432212	0.392563	0.445008	0.428649	0.388756	0.393597	0.39713	0.401379	0.432854	0.433312	0.412501	0.368826	0.447382	0.394347	0.402796	0.419678	0.401271	0.366169	0.403923	0.429217	0.405665	0.415212	0.430426	0.419055	0.455442	0.408415	0.403962	0.436314	0.415468	0.369734	0.386582	0.386848	0.420225	0.444529	0.409268	0.420139	0.360827	0.349741	0.449699	0.441946	0.436832	0.440327	0.393442	0.403942	0.437627
0.400194	0.290484	0.409774	0.439156	0.404947	0.428843	0.38626	0.441249	0.422141	0.384833	0.388578	0.39565	0.38914	0.429161	0.42761	0.405161	0.359472	0.439817	0.391437	0.395739	0.419713	0.397958	0.357456	0.398825	0.423311	0.40201	0.409414	0.427718	0.407872	0.451087	0.404422	0.399777	0.431624	0.410221	0.364623	0.369741	0.386044	0.417079	0.437543	0.400292	0.416039	0.355743	0.347342	0.443023	0.437614	0.434666	0.437358	0.391256	0.401425	0.436778
0.402443	0.288698	0.406998	0.438476	0.402987	0.428021	0.385524	0.434772	0.421927	0.383604	0.38326	0.395635	0.389037	0.418151	0.425536	0.402147	0.35885	0.438291	0.391536	0.3961	0.415682	0.394269	0.357786	0.395242	0.422566	0.399916	0.407708	0.425903	0.404442	0.450081	0.404749	0.398395	0.429283	0.408768	0.360207	0.36684	0.383991	0.412962	0.434694	0.399869	0.415729	0.35539	0.346551	0.443752	0.436529	0.435922	0.436028	0.388512	0.398493	0.436176
0.410251	0.288959	0.407024	0.438573	0.402926	0.427987	0.385287	0.434529	0.42198	0.383509	0.383138	0.395598	0.388976	0.418159	0.425533	0.401856	0.358476	0.437318	0.391516	0.396074	0.415309	0.393853	0.357773	0.395247	0.422277	0.399964	0.406642	0.425811	0.403999	0.450102	0.404301	0.398529	0.429436	0.408819	0.360031	0.366777	0.383589	0.4129	0.434741	0.399961	0.415774	0.355276	0.346551	0.443467	0.436662	0.435827	0.435898	0.388494	0.398365	0.435967
0.414843	0.290661	0.40933	0.440809	0.405111	0.430993	0.388204	0.43727	0.42282	0.387067	0.385205	0.396922	0.392616	0.418857	0.428479	0.405062	0.358459	0.440516	0.392047	0.397021	0.415551	0.394636	0.358024	0.392827	0.423288	0.403676	0.409751	0.421432	0.411056	0.451144	0.407827	0.401976	0.430924	0.407313	0.367155	0.366913	0.386064	0.414167	0.43736	0.400934	0.416276	0.356218	0.344795	0.445412	0.438871	0.43828	0.437791	0.391674	0.396246	0.435283
0.416269	0.286226	0.40207	0.436749	0.401627	0.427543	0.383153	0.436223	0.413775	0.380753	0.380001	0.392638	0.386274	0.413185	0.425602	0.403482	0.349888	0.436553	0.389059	0.387683	0.409007	0.390231	0.353793	0.390564	0.418551	0.400495	0.408047	0.414321	0.406029	0.447106	0.404193	0.393419	0.426369	0.404008	0.361029	0.362397	0.381144	0.406169	0.430769	0.396706	0.41314	0.353836	0.339442	0.442155	0.435016	0.435082	0.432391	0.389692	0.387869	0.428717
0.423493	0.28371	0.405712	0.436644	0.407391	0.427837	0.384181	0.441282	0.418583	0.38166	0.377705	0.3962	0.3809	0.41475	0.428484	0.402615	0.349972	0.428331	0.391009	0.391224	0.410365	0.39017	0.355464	0.394259	0.417258	0.390251	0.403901	0.419465	0.405001	0.447712	0.405316	0.397283	0.423317	0.404366	0.362508	0.364014	0.382591	0.408075	0.431895	0.401585	0.411878	0.350446	0.343204	0.439957	0.436863	0.434547	0.435824	0.391357	0.389853	0.42177
0.426025	0.282678	0.412119	0.436048	0.410764	0.428368	0.388004	0.440931	0.418804	0.382735	0.379873	0.397926	0.38283	0.413789	0.430566	0.402252	0.351584	0.434131	0.395847	0.392494	0.414332	0.392168	0.352453	0.391517	0.417155	0.390817	0.405391	0.422221	0.405078	0.449259	0.409397	0.398882	0.425232	0.407485	0.364172	0.365742	0.384231	0.410849	0.436178	0.409758	0.414525	0.354542	0.343466	0.443348	0.439895	0.435247	0.437183	0.391874	0.392091	0.42179
0.430085	0.272993	0.400647	0.423842	0.400159	0.416697	0.375095	0.430232	0.406436	0.374167	0.370922	0.388602	0.376255	0.406215	0.42013	0.390375	0.339249	0.420677	0.37837	0.386647	0.404169	0.382082	0.342233	0.383399	0.411335	0.383916	0.395094	0.413931	0.3992	0.441087	0.406706	0.389085	0.419592	0.39535	0.358369	0.359178	0.377129	0.398953	0.421449	0.402111	0.407214	0.34731	0.339864	0.427514	0.431245	0.415132	0.428934	0.382855	0.383096	0.413708
0.430698	0.272234	0.399633	0.423563	0.399179	0.412572	0.37392	0.429797	0.404683	0.372068	0.366665	0.38703	0.375698	0.404291	0.4201	0.38836	0.338354	0.417112	0.376716	0.384494	0.403465	0.381072	0.337791	0.377802	0.407959	0.381907	0.394781	0.413921	0.396173	0.440664	0.405158	0.386748	0.418929	0.395317	0.35658	0.355517	0.376653	0.397733	0.419553	0.401114	0.405237	0.344098	0.338999	0.426363	0.426096	0.413153	0.424858	0.381466	0.382494	0.40996
0.430729	0.27149	0.399732	0.423326	0.398943	0.412908	0.37367	0.42999	0.404567	0.372023	0.366609	0.384967	0.375786	0.403986	0.419608	0.387374	0.338175	0.416692	0.374422	0.38462	0.403568	0.380459	0.337238	0.377641	0.407949	0.381913	0.394631	0.413606	0.396249	0.438914	0.405026	0.386806	0.418228	0.394657	0.356169	0.35546	0.376511	0.397464	0.419023	0.400627	0.404934	0.342993	0.338767	0.4261	0.425731	0.412855	0.42467	0.380886	0.382501	0.409934
0.432799	0.269175	0.39643	0.424208	0.396675	0.409673	0.372988	0.428061	0.400562	0.371281	0.365738	0.38428	0.372393	0.402032	0.413013	0.383686	0.336373	0.415537	0.376775	0.377942	0.403249	0.378415	0.334184	0.376112	0.404087	0.374934	0.39124	0.409361	0.39256	0.43443	0.396319	0.385882	0.418969	0.394107	0.35984	0.349047	0.368831	0.394716	0.409104	0.399311	0.400632	0.340844	0.334315	0.421272	0.421041	0.409163	0.42364	0.379885	0.382676	0.412657
0.434321	0.268168	0.400825	0.422769	0.398924	0.407272	0.375037	0.427648	0.403347	0.376525	0.368565	0.382388	0.378314	0.399321	0.411743	0.382583	0.335742	0.414389	0.376805	0.381397	0.404663	0.379704	0.334541	0.374308	0.402994	0.375273	0.391668	0.408879	0.389626	0.437537	0.396155	0.386323	0.422551	0.39294	0.360153	0.348343	0.373703	0.393904	0.405894	0.403635	0.399466	0.34047	0.333405	0.420913	0.423032	0.408167	0.42131	0.378377	0.382478	0.41414
0.443398	0.267644	0.40061	0.422356	0.396486	0.40667	0.373342	0.425379	0.403044	0.376389	0.367641	0.380088	0.378443	0.39822	0.41044	0.382099	0.334937	0.414076	0.3747	0.380856	0.404628	0.378886	0.334049	0.374183	0.40241	0.374758	0.391836	0.408189	0.388756	0.435664	0.394627	0.385925	0.421918	0.392227	0.359313	0.347541	0.372837	0.393778	0.404349	0.402804	0.398047	0.339719	0.332909	0.420124	0.422682	0.407982	0.420312	0.378292	0.382211	0.41375
0.444405	0.267743	0.400246	0.422033	0.396307	0.406114	0.373156	0.425433	0.40276	0.375665	0.366183	0.377516	0.378997	0.398614	0.409976	0.382024	0.333659	0.412084	0.371376	0.380489	0.403612	0.37788	0.334253	0.372465	0.401441	0.373595	0.391427	0.407784	0.388776	0.432387	0.393686	0.383349	0.421487	0.391749	0.359032	0.346337	0.373028	0.394245	0.40195	0.403155	0.398088	0.33929	0.331855	0.418401	0.421823	0.407673	0.42016	0.37687	0.380941	0.414213
0.456904	0.272928	0.40251	0.423254	0.395962	0.406064	0.372851	0.423789	0.401302	0.37968	0.367047	0.381357	0.381069	0.398572	0.406593	0.383147	0.335182	0.417119	0.37052	0.382599	0.406838	0.384493	0.333063	0.377304	0.398577	0.37651	0.392999	0.410696	0.392838	0.435995	0.396676	0.381777	0.419493	0.396799	0.363443	0.351072	0.375019	0.392784	0.40017	0.403589	0.399897	0.337537	0.330091	0.420291	0.423904	0.407012	0.420191	0.378956	0.381984	0.414203
0.463688	0.275406	0.403673	0.423091	0.395312	0.40383	0.376542	0.420962	0.405458	0.382358	0.36763	0.382278	0.381316	0.398912	0.403322	0.382219	0.332241	0.415906	0.372105	0.384409	0.407965	0.384194	0.331506	0.374879	0.401241	0.378316	0.391471	0.410122	0.395526	0.432773	0.392439	0.384131	0.422803	0.400355	0.366434	0.354404	0.376532	0.393861	0.396659	0.403259	0.401994	0.335839	0.331885	0.419726	0.417032	0.409789	0.420858	0.38321	0.38148	0.411532
0.465816	0.279584	0.406673	0.423088	0.399026	0.408702	0.381867	0.422449	0.408949	0.38603	0.370417	0.385142	0.387862	0.405092	0.403499	0.383775	0.335163	0.418596	0.371938	0.389579	0.413493	0.386347	0.335073	0.377085	0.404713	0.380475	0.393036	0.4134	0.398307	0.434543	0.395689	0.386325	0.425112	0.39949	0.367892	0.354835	0.377821	0.397752	0.399052	0.403699	0.403159	0.339833	0.336595	0.422156	0.420157	0.412846	0.418697	0.385574	0.386253	0.414059
0.466897	0.279509	0.40649	0.422876	0.398615	0.408584	0.38016	0.422318	0.408111	0.385796	0.370528	0.384969	0.387672	0.405071	0.403032	0.383562	0.334883	0.41761	0.371855	0.389222	0.413168	0.385431	0.33467	0.376599	0.404559	0.379802	0.392631	0.413548	0.397755	0.433904	0.395709	0.38415	0.424702	0.398088	0.367815	0.354667	0.376676	0.397452	0.396358	0.403615	0.403109	0.338938	0.336098	0.421694	0.419537	0.412536	0.418341	0.385291	0.386007	0.413457
0.475975	0.275176	0.405228	0.421339	0.397735	0.407387	0.380072	0.421298	0.40789	0.385262	0.369702	0.38272	0.387171	0.40346	0.402337	0.383457	0.332128	0.416933	0.37018	0.388604	0.413034	0.384345	0.331315	0.375347	0.404618	0.378944	0.391612	0.411495	0.396568	0.433492	0.393805	0.383716	0.423799	0.397438	0.365385	0.353915	0.375464	0.396965	0.394852	0.403681	0.403622	0.336642	0.334855	0.420515	0.41867	0.411062	0.415386	0.384828	0.384198	0.412871
0.481873	0.272153	0.402465	0.417939	0.393504	0.400582	0.379396	0.417217	0.40473	0.380234	0.364181	0.3821	0.383637	0.398894	0.395543	0.381276	0.330361	0.415244	0.366517	0.381065	0.41234	0.381094	0.325744	0.370387	0.400808	0.376034	0.386501	0.408213	0.391545	0.429656	0.388906	0.382157	0.420129	0.394767	0.361434	0.351842	0.371501	0.393876	0.389075	0.399415	0.401288	0.330554	0.331737	0.416789	0.41229	0.404214	0.412561	0.383643	0.373992	0.409635
0.491288	0.274698	0.40535	0.419598	0.396037	0.403176	0.382928	0.42018	0.405377	0.382216	0.363733	0.380274	0.385248	0.39926	0.396491	0.382654	0.333052	0.419982	0.371266	0.375234	0.414692	0.384028	0.32324	0.366893	0.396013	0.375782	0.38992	0.408555	0.391421	0.431907	0.385249	0.383357	0.417649	0.398743	0.361445	0.353113	0.368012	0.396825	0.39304	0.40101	0.398685	0.323925	0.327208	0.416446	0.409708	0.407631	0.411517	0.387685	0.376583	0.410962
0.496558	0.269165	0.397912	0.411211	0.387586	0.397714	0.382624	0.419797	0.400035	0.377933	0.358193	0.375344	0.380525	0.394928	0.394482	0.375455	0.3274	0.414882	0.366817	0.37228	0.408451	0.379357	0.31966	0.362769	0.393219	0.371561	0.387231	0.402497	0.390513	0.427223	0.382774	0.381294	0.416356	0.395203	0.360902	0.350979	0.366243	0.392217	0.391723	0.39992	0.394605	0.321165	0.324899	0.41389	0.404973	0.404719	0.405634	0.380544	0.371269	0.405389
0.500808	0.268923	0.397028	0.409833	0.384731	0.396477	0.381899	0.419763	0.399645	0.377593	0.357675	0.375445	0.38037	0.394552	0.393845	0.37519	0.326919	0.413521	0.366171	0.371526	0.407433	0.378606	0.319569	0.362403	0.392316	0.370723	0.38706	0.40227	0.388723	0.426569	0.38187	0.379044	0.416244	0.394305	0.360505	0.349358	0.366265	0.390773	0.3916	0.39817	0.393053	0.319664	0.324587	0.413217	0.404153	0.403016	0.405912	0.380185	0.370087	0.40505
0.502594	0.274884	0.398375	0.410331	0.386969	0.398683	0.385662	0.420392	0.400165	0.378696	0.360335	0.375671	0.384104	0.396042	0.394467	0.379529	0.329016	0.412845	0.368741	0.371853	0.409317	0.380559	0.322207	0.363111	0.395681	0.372671	0.388666	0.406344	0.395446	0.428798	0.385124	0.38242	0.414887	0.395453	0.363812	0.350791	0.366287	0.396366	0.397429	0.400348	0.392881	0.32287	0.327336	0.414294	0.406657	0.402958	0.407202	0.383245	0.371597	0.406028
0.507975	0.271773	0.388454	0.403415	0.381653	0.391174	0.384469	0.411376	0.392542	0.373014	0.359122	0.368426	0.378132	0.392216	0.392275	0.373722	0.322964	0.407022	0.363402	0.369863	0.408745	0.372422	0.317696	0.357691	0.390767	0.366967	0.383963	0.400206	0.38999	0.423422	0.379942	0.377833	0.412838	0.385686	0.35996	0.345286	0.362971	0.390606	0.389233	0.397671	0.388751	0.322027	0.323689	0.410937	0.398961	0.396536	0.402519	0.379628	0.368428	0.401765
0.509278	0.267635	0.380657	0.397457	0.375034	0.385299	0.378218	0.405877	0.383944	0.368296	0.352625	0.363232	0.373828	0.38608	0.384343	0.366768	0.315299	0.400397	0.358323	0.364309	0.400385	0.365601	0.313228	0.352636	0.385064	0.360413	0.377075	0.393987	0.383817	0.41518	0.371905	0.370895	0.406762	0.379089	0.354082	0.338895	0.354697	0.38482	0.383738	0.390416	0.381849	0.315721	0.314632	0.403744	0.390605	0.390791	0.394901	0.371773	0.362848	0.393756
0.509675	0.274834	0.384007	0.40148	0.378145	0.389354	0.381572	0.409944	0.388579	0.372433	0.356201	0.365918	0.37695	0.389638	0.388591	0.369676	0.319128	0.404539	0.360446	0.366739	0.403577	0.371601	0.317994	0.356788	0.389462	0.36602	0.380648	0.399508	0.388616	0.417968	0.374916	0.37665	0.411048	0.382759	0.359113	0.342385	0.358983	0.389323	0.386062	0.394464	0.385038	0.319931	0.318572	0.40832	0.393598	0.392105	0.397186	0.376558	0.366109	0.397896
0.511877	0.273957	0.37908	0.39739	0.376617	0.390798	0.383012	0.413449	0.391417	0.3757	0.356038	0.363612	0.381291	0.388771	0.386285	0.36397	0.311021	0.40676	0.360248	0.36541	0.4021	0.374635	0.31901	0.356651	0.390934	0.361341	0.382922	0.401007	0.390054	0.418294	0.371175	0.378827	0.412455	0.386236	0.359344	0.343373	0.361522	0.390555	0.387236	0.397431	0.387092	0.320499	0.321574	0.402075	0.391946	0.395718	0.396101	0.376319	0.367438	0.40046
0.512624	0.272385	0.37675	0.394844	0.375696	0.386239	0.379533	0.407284	0.389158	0.37224	0.352019	0.359604	0.376561	0.387055	0.380402	0.362908	0.308521	0.398493	0.357558	0.361757	0.398506	0.374199	0.317734	0.35494	0.386654	0.359563	0.377293	0.399303	0.385354	0.415358	0.368787	0.377364	0.409294	0.38341	0.356622	0.338717	0.356888	0.387811	0.383633	0.395595	0.385545	0.318663	0.321388	0.39537	0.390271	0.392191	0.393531	0.373543	0.364273	0.394712
0.513249	0.270525	0.376292	0.391445	0.374021	0.382183	0.3774	0.404516	0.388689	0.369013	0.349833	0.356222	0.375388	0.382899	0.377749	0.362275	0.307916	0.396442	0.356614	0.359495	0.394996	0.370137	0.315527	0.351585	0.384779	0.357608	0.375169	0.396852	0.380441	0.414051	0.36825	0.37235	0.406957	0.377847	0.354208	0.336081	0.354006	0.380106	0.377163	0.394126	0.3816	0.31469	0.318769	0.394301	0.388562	0.390839	0.392376	0.372266	0.36371	0.387634
0.519744	0.268446	0.372299	0.386296	0.370972	0.380105	0.371305	0.399865	0.382056	0.363191	0.348077	0.353277	0.376135	0.379711	0.373301	0.36081	0.305911	0.393318	0.349963	0.362191	0.393123	0.366307	0.313612	0.347496	0.382634	0.354701	0.369057	0.393304	0.377033	0.409932	0.365274	0.367167	0.401382	0.371613	0.351754	0.332272	0.350643	0.378125	0.376957	0.393513	0.378314	0.315126	0.315	0.389594	0.385018	0.383064	0.387123	0.369142	0.36224	0.384274
0.524281	0.266078	0.378389	0.385398	0.365424	0.377726	0.366836	0.394594	0.379819	0.359309	0.34684	0.349124	0.375051	0.374189	0.369131	0.357611	0.302695	0.389506	0.347261	0.360122	0.385168	0.363162	0.309696	0.344659	0.378526	0.351286	0.366311	0.390983	0.374499	0.405245	0.359816	0.365411	0.396639	0.367602	0.347741	0.329287	0.347054	0.373853	0.375397	0.390133	0.378282	0.316286	0.310309	0.385605	0.381452	0.376727	0.382194	0.364964	0.35959	0.382217
0.528453	0.268184	0.379338	0.381243	0.366228	0.379678	0.366708	0.394441	0.379704	0.358213	0.345554	0.346932	0.376144	0.373816	0.371216	0.358652	0.304397	0.388972	0.342961	0.362643	0.381821	0.363769	0.31104	0.341888	0.381175	0.353297	0.36846	0.393494	0.375968	0.406094	0.359521	0.365554	0.391743	0.366895	0.342339	0.330637	0.348069	0.375097	0.376901	0.391159	0.380793	0.317162	0.310245	0.386522	0.384496	0.377828	0.378791	0.364148	0.35813	0.376281
0.529014	0.267759	0.375964	0.379156	0.364042	0.37721	0.364912	0.392896	0.375382	0.355731	0.338216	0.344989	0.374769	0.371501	0.36733	0.355758	0.302718	0.386373	0.339015	0.359768	0.375145	0.359881	0.309952	0.337953	0.379814	0.351373	0.360444	0.391	0.372611	0.403341	0.358867	0.362428	0.387047	0.364397	0.340188	0.328927	0.345856	0.373025	0.369676	0.384021	0.378895	0.315553	0.306469	0.385233	0.382503	0.372319	0.377591	0.362931	0.354142	0.373051
0.529793	0.269399	0.375324	0.377915	0.365433	0.379077	0.365553	0.395128	0.374634	0.355046	0.33618	0.343567	0.375844	0.375516	0.366663	0.356945	0.303018	0.382959	0.339177	0.361388	0.370861	0.359864	0.311879	0.338866	0.379919	0.350101	0.358441	0.393214	0.373262	0.400135	0.357286	0.361277	0.387766	0.363981	0.33986	0.328764	0.345736	0.376165	0.369741	0.38331	0.377313	0.314908	0.305307	0.381428	0.382102	0.373088	0.375967	0.36024	0.351999	0.371771
0.532972	0.271707	0.378363	0.378932	0.366433	0.376519	0.366462	0.395235	0.371712	0.350889	0.339104	0.341177	0.377441	0.370374	0.366895	0.359384	0.304601	0.379993	0.337613	0.361927	0.371691	0.360945	0.307712	0.335429	0.383073	0.351693	0.358519	0.390304	0.373857	0.396223	0.358763	0.360944	0.386943	0.362188	0.341819	0.330135	0.347685	0.378628	0.367888	0.378613	0.374197	0.316658	0.300806	0.37815	0.380885	0.375392	0.374334	0.358443	0.351276	0.372244
0.538377	0.268629	0.371278	0.375518	0.36085	0.373035	0.363543	0.393138	0.36961	0.345474	0.335646	0.33516	0.374577	0.367985	0.364039	0.355459	0.300068	0.375501	0.33478	0.358037	0.365174	0.350974	0.305178	0.332291	0.380758	0.347095	0.357049	0.383568	0.36823	0.392612	0.352671	0.358187	0.383718	0.355509	0.333263	0.329294	0.342409	0.377118	0.364894	0.375685	0.370624	0.315678	0.29878	0.373343	0.374655	0.372102	0.369535	0.354298	0.349001	0.366746
0.540147	0.27116	0.374543	0.374493	0.361282	0.37343	0.36459	0.395011	0.370667	0.347856	0.337633	0.332901	0.370863	0.370027	0.366089	0.355443	0.303317	0.368214	0.334962	0.356691	0.363878	0.351926	0.304377	0.330737	0.381178	0.346185	0.351409	0.386313	0.371006	0.391524	0.35125	0.356052	0.383756	0.357556	0.333481	0.330385	0.343056	0.378569	0.364995	0.376213	0.373187	0.31907	0.299206	0.372799	0.377117	0.372569	0.372095	0.3542	0.348028	0.364339
0.541858	0.2711	0.373894	0.374011	0.360069	0.372454	0.36407	0.394232	0.370417	0.347547	0.337132	0.332756	0.369732	0.367731	0.365673	0.353913	0.302447	0.367683	0.333782	0.356312	0.36313	0.351603	0.30416	0.330181	0.3806	0.345327	0.349584	0.386145	0.370968	0.391606	0.349501	0.35524	0.38308	0.357543	0.333407	0.32969	0.342896	0.378303	0.362672	0.375944	0.372507	0.317168	0.298748	0.372643	0.374393	0.372104	0.371823	0.35301	0.347853	0.363836
0.544164	0.273813	0.375659	0.370136	0.362348	0.372785	0.362723	0.395193	0.368766	0.350474	0.336796	0.335017	0.37174	0.36799	0.365513	0.355856	0.303092	0.369274	0.335869	0.357263	0.359885	0.35443	0.305546	0.329367	0.37539	0.342704	0.351881	0.373671	0.371227	0.389852	0.351828	0.358895	0.3809	0.356649	0.33244	0.33223	0.336969	0.376824	0.364548	0.376823	0.37309	0.318999	0.299006	0.373784	0.376471	0.373068	0.374327	0.354786	0.345937	0.356639
0.549754	0.27338	0.371374	0.369135	0.3624	0.373497	0.361997	0.393641	0.367886	0.350391	0.335884	0.334083	0.369264	0.367262	0.365075	0.355853	0.302042	0.36768	0.334976	0.35525	0.356705	0.353621	0.304364	0.32847	0.375156	0.342987	0.351082	0.372659	0.371451	0.388849	0.348064	0.358057	0.374387	0.355889	0.326995	0.330515	0.336237	0.376463	0.362604	0.376625	0.372597	0.318993	0.297734	0.372366	0.37642	0.372765	0.37303	0.353173	0.344845	0.355453
0.549986	0.271155	0.366529	0.365671	0.357432	0.367395	0.354366	0.388089	0.361867	0.344159	0.333132	0.33182	0.364403	0.360651	0.356849	0.350318	0.297922	0.359574	0.329216	0.350053	0.350867	0.349659	0.299411	0.323004	0.371001	0.337169	0.344846	0.367024	0.363674	0.38603	0.342433	0.354485	0.369188	0.349082	0.321587	0.326636	0.330772	0.371305	0.357286	0.371753	0.365793	0.313372	0.293394	0.365832	0.37102	0.367956	0.366618	0.347395	0.338801	0.352596
0.550045	0.269876	0.363905	0.364397	0.352836	0.364351	0.351929	0.383284	0.360445	0.344919	0.331158	0.329677	0.360925	0.361743	0.353276	0.346345	0.300911	0.356121	0.332366	0.352884	0.350383	0.34338	0.299678	0.318942	0.36793	0.333101	0.341443	0.363726	0.359525	0.380895	0.338744	0.35353	0.368887	0.349005	0.31702	0.323678	0.326861	0.371408	0.355567	0.367276	0.365111	0.311223	0.292605	0.360106	0.366157	0.365096	0.365806	0.345289	0.337352	0.349748
0.550521	0.263675	0.359505	0.357563	0.344848	0.359145	0.345674	0.37858	0.356195	0.339898	0.32686	0.325283	0.354168	0.355215	0.349301	0.34276	0.298877	0.351645	0.323837	0.348708	0.343254	0.339904	0.295968	0.313226	0.356626	0.326934	0.335085	0.359255	0.354444	0.377116	0.33492	0.348442	0.36395	0.344876	0.312896	0.31989	0.322355	0.360375	0.349014	0.35848	0.357815	0.308237	0.288588	0.351241	0.362474	0.357573	0.359612	0.339695	0.329625	0.345784
0.550944	0.262504	0.358798	0.356504	0.342051	0.354944	0.34586	0.379042	0.356204	0.339045	0.326158	0.325121	0.353724	0.353637	0.348702	0.342198	0.298928	0.350394	0.32164	0.349027	0.342726	0.339386	0.295092	0.31219	0.355215	0.32649	0.334242	0.358844	0.353755	0.376777	0.333196	0.348067	0.363312	0.345009	0.312063	0.319365	0.32142	0.360645	0.349379	0.35346	0.354252	0.306791	0.287666	0.346743	0.360206	0.357203	0.358109	0.339371	0.328874	0.346054
0.554941	0.259412	0.356621	0.352275	0.337702	0.349223	0.341523	0.375291	0.354724	0.333779	0.324233	0.321554	0.35095	0.351874	0.3459	0.339691	0.290452	0.347906	0.319715	0.343807	0.341833	0.33762	0.292608	0.307823	0.353426	0.324404	0.330042	0.3558	0.347935	0.376005	0.330993	0.347573	0.360284	0.343611	0.309946	0.317141	0.316813	0.358952	0.348116	0.349749	0.348862	0.305535	0.285641	0.341844	0.354991	0.355029	0.354357	0.337617	0.328463	0.344189
0.558385	0.257934	0.35636	0.349441	0.335196	0.344546	0.33928	0.372725	0.352245	0.331234	0.322318	0.318622	0.349741	0.350285	0.34307	0.336823	0.289649	0.346898	0.318737	0.340924	0.337	0.333378	0.290866	0.304213	0.349532	0.319152	0.326368	0.354428	0.343419	0.374558	0.32832	0.345872	0.358927	0.34179	0.308474	0.314359	0.316007	0.35745	0.347167	0.348662	0.346309	0.300684	0.283431	0.339425	0.354037	0.352473	0.353066	0.334318	0.32802	0.342766
0.562942	0.25623	0.351439	0.344969	0.32972	0.342411	0.337021	0.368751	0.346876	0.327506	0.319378	0.315023	0.348302	0.342108	0.339466	0.335637	0.288012	0.339563	0.316818	0.33541	0.332567	0.326239	0.287123	0.300537	0.344387	0.316135	0.321632	0.351993	0.331857	0.369238	0.324139	0.343717	0.353748	0.337931	0.305615	0.310098	0.311408	0.351608	0.346766	0.34603	0.34226	0.294364	0.279995	0.33556	0.349104	0.346825	0.348319	0.324897	0.322253	0.337356
0.562998	0.254555	0.348509	0.345048	0.327412	0.33956	0.332103	0.366709	0.345086	0.326072	0.316403	0.305372	0.346908	0.340493	0.333963	0.334677	0.286188	0.336887	0.316233	0.33242	0.329182	0.323865	0.284135	0.300158	0.341148	0.312365	0.320867	0.348216	0.329044	0.365102	0.324477	0.34162	0.351833	0.334412	0.303953	0.30846	0.309825	0.347373	0.34341	0.343749	0.338647	0.294278	0.277769	0.334612	0.34425	0.343667	0.344263	0.320332	0.32015	0.33413
0.563168	0.253188	0.344266	0.341415	0.324511	0.337223	0.328645	0.363512	0.338663	0.320789	0.312873	0.303204	0.3375	0.336054	0.32818	0.332352	0.278828	0.33281	0.314619	0.328977	0.326955	0.320098	0.279039	0.298224	0.337739	0.307742	0.316636	0.34495	0.326433	0.362782	0.321744	0.336586	0.348616	0.33092	0.299913	0.305584	0.307644	0.34472	0.341592	0.341397	0.334848	0.291477	0.275336	0.333137	0.340065	0.339034	0.338602	0.318396	0.318889	0.331893
0.564086	0.250482	0.336756	0.330894	0.313309	0.330272	0.324219	0.357803	0.333415	0.315475	0.306521	0.299328	0.331724	0.326484	0.320173	0.327119	0.273036	0.327326	0.308101	0.324664	0.32276	0.311427	0.274466	0.294598	0.332729	0.302338	0.313754	0.337609	0.3197	0.354862	0.315959	0.330734	0.340197	0.326732	0.293296	0.300774	0.302556	0.338946	0.335607	0.33636	0.330884	0.287752	0.268972	0.328162	0.335691	0.333166	0.33451	0.312492	0.311341	0.326707
0.564896	0.251487	0.332859	0.332694	0.311221	0.327635	0.323709	0.358394	0.330989	0.316381	0.305122	0.297467	0.328094	0.322875	0.319445	0.324924	0.272633	0.328135	0.306094	0.322545	0.321837	0.3092	0.275019	0.294426	0.330725	0.299855	0.313957	0.337164	0.320642	0.353482	0.314421	0.33227	0.339009	0.326215	0.293321	0.298991	0.302385	0.33632	0.333506	0.334294	0.332535	0.286085	0.267268	0.326702	0.335497	0.331392	0.334033	0.312244	0.313629	0.325911
0.569456	0.2508	0.328805	0.330916	0.305671	0.319519	0.32019	0.354589	0.329841	0.313166	0.303558	0.293656	0.326434	0.314302	0.317979	0.324869	0.270467	0.324809	0.303258	0.315358	0.315495	0.306966	0.271797	0.292466	0.326311	0.296971	0.311259	0.331266	0.317338	0.350614	0.309605	0.330466	0.336636	0.32393	0.290556	0.296862	0.300325	0.332647	0.330952	0.33006	0.330459	0.284906	0.264994	0.324054	0.32716	0.327607	0.331596	0.310227	0.309377	0.32423
0.56991	0.248958	0.321135	0.324649	0.302033	0.313656	0.320382	0.351666	0.328173	0.306784	0.300637	0.29056	0.321382	0.3107	0.315103	0.321615	0.27051	0.323162	0.300113	0.31384	0.31	0.301847	0.269335	0.288515	0.322259	0.292392	0.308048	0.327829	0.313293	0.348173	0.302352	0.328546	0.333373	0.316895	0.288768	0.290666	0.295828	0.328675	0.325802	0.325989	0.325708	0.282526	0.260807	0.319063	0.320382	0.320945	0.327273	0.307782	0.306567	0.316725
0.574072	0.249696	0.322083	0.324949	0.299523	0.315466	0.314693	0.354497	0.329385	0.306296	0.296992	0.291189	0.320383	0.309711	0.309133	0.32075	0.271676	0.322871	0.295366	0.309235	0.30223	0.302747	0.269132	0.288786	0.323416	0.293499	0.309776	0.327928	0.314408	0.346068	0.299575	0.327795	0.325932	0.318497	0.287157	0.291154	0.295444	0.326931	0.327856	0.322978	0.323929	0.279976	0.260357	0.316714	0.320075	0.322108	0.328299	0.307704	0.308068	0.314836
0.575131	0.249042	0.319617	0.320186	0.293928	0.306989	0.313555	0.345306	0.328624	0.29986	0.293221	0.290447	0.317957	0.306365	0.30936	0.318841	0.270241	0.316789	0.292879	0.304124	0.301718	0.299984	0.266722	0.287455	0.321245	0.289858	0.307564	0.327752	0.308029	0.340693	0.297597	0.324684	0.324761	0.316583	0.285384	0.283998	0.292534	0.326273	0.322826	0.316743	0.322421	0.277827	0.258715	0.311671	0.315214	0.320084	0.326448	0.30618	0.30462	0.312311
0.576931	0.246613	0.31924	0.319598	0.29359	0.306146	0.313565	0.345395	0.328355	0.298842	0.293329	0.289961	0.317142	0.306248	0.309397	0.318656	0.270131	0.31637	0.292829	0.303048	0.30088	0.298601	0.266666	0.285865	0.321192	0.288656	0.307062	0.327879	0.307738	0.339973	0.296668	0.324772	0.324961	0.315744	0.285103	0.283659	0.29238	0.32626	0.322269	0.316553	0.322029	0.277471	0.25847	0.310876	0.315197	0.319911	0.326178	0.306281	0.304271	0.312244
0.579064	0.248487	0.316106	0.317822	0.294531	0.304136	0.314182	0.341092	0.327196	0.295942	0.294151	0.290911	0.315739	0.306294	0.30482	0.319954	0.271775	0.314427	0.290357	0.303922	0.302189	0.294447	0.266544	0.282439	0.322466	0.286964	0.306115	0.328195	0.305604	0.340217	0.293837	0.323309	0.325071	0.314245	0.286087	0.282215	0.290475	0.327258	0.317847	0.315495	0.323602	0.277355	0.25867	0.312202	0.312789	0.316563	0.326542	0.30766	0.305665	0.309815
0.582092	0.246394	0.313073	0.317362	0.293744	0.298245	0.311615	0.340453	0.324385	0.294505	0.293622	0.290836	0.312177	0.300348	0.304423	0.31845	0.27074	0.313495	0.288294	0.303352	0.30045	0.293429	0.265359	0.280693	0.321493	0.284685	0.304704	0.326721	0.304703	0.338755	0.292137	0.320627	0.321922	0.314008	0.285057	0.281511	0.288647	0.323477	0.316875	0.311336	0.318873	0.275939	0.256775	0.30947	0.311702	0.314963	0.324989	0.30577	0.304232	0.307595
0.588622	0.248424	0.310157	0.31789	0.289532	0.297406	0.309008	0.342438	0.322456	0.293781	0.294396	0.290296	0.311932	0.297407	0.30226	0.311715	0.26723	0.311318	0.286502	0.297197	0.301895	0.289229	0.263647	0.281096	0.321235	0.284736	0.306746	0.320598	0.301554	0.338686	0.291437	0.322136	0.322993	0.312859	0.284615	0.279187	0.287601	0.322909	0.31858	0.313399	0.320812	0.274006	0.257293	0.310205	0.308562	0.315607	0.328478	0.305681	0.305291	0.307596
0.596953	0.249753	0.311086	0.319098	0.2884	0.297224	0.308658	0.342609	0.322306	0.294302	0.292478	0.289864	0.299446	0.296589	0.302501	0.311429	0.263931	0.308687	0.288729	0.292117	0.298898	0.286645	0.263345	0.278571	0.317501	0.282241	0.307569	0.321612	0.29917	0.337288	0.290706	0.322544	0.322725	0.314819	0.283119	0.279493	0.28666	0.320959	0.312491	0.309752	0.319148	0.266548	0.256456	0.310186	0.310033	0.317371	0.328684	0.305671	0.302632	0.306101
0.600532	0.250542	0.308004	0.317329	0.287712	0.299025	0.308841	0.340598	0.324627	0.294213	0.291706	0.290561	0.298754	0.292723	0.302911	0.311633	0.262617	0.309365	0.288817	0.291403	0.298141	0.2836	0.260289	0.279985	0.315851	0.281183	0.308994	0.320766	0.300988	0.33913	0.288605	0.323725	0.321801	0.314649	0.282993	0.275836	0.285139	0.321919	0.31649	0.311896	0.31989	0.266009	0.252774	0.309977	0.30729	0.319217	0.323657	0.305935	0.302805	0.304968
0.602398	0.244595	0.308435	0.31864	0.288543	0.297937	0.30338	0.341135	0.325548	0.293393	0.293193	0.290881	0.296004	0.29406	0.302405	0.30654	0.261577	0.311074	0.28309	0.292847	0.298243	0.284887	0.260404	0.280134	0.315421	0.279267	0.308411	0.317122	0.301664	0.339725	0.287539	0.319764	0.323369	0.31247	0.278947	0.2764	0.287008	0.321355	0.311683	0.309377	0.321734	0.267285	0.250191	0.309154	0.303531	0.32112	0.322761	0.308213	0.302635	0.305525
0.604395	0.240605	0.303729	0.315881	0.284942	0.294663	0.299633	0.338135	0.325124	0.28899	0.291078	0.283413	0.293886	0.291986	0.299566	0.302991	0.259458	0.309425	0.279702	0.288981	0.294483	0.282354	0.257581	0.278207	0.311694	0.27691	0.30481	0.312762	0.298189	0.334224	0.283468	0.31562	0.322531	0.309348	0.2743	0.274087	0.281291	0.31912	0.309612	0.307957	0.317801	0.265082	0.248046	0.30465	0.301403	0.317937	0.318209	0.30364	0.298519	0.302574
0.611591	0.240982	0.303185	0.315253	0.284738	0.29409	0.299148	0.338281	0.324839	0.288904	0.290884	0.282794	0.293075	0.291922	0.298682	0.302898	0.259572	0.309139	0.279321	0.28889	0.293114	0.282177	0.257662	0.277988	0.311551	0.27662	0.304795	0.311805	0.298	0.334208	0.283391	0.315543	0.321912	0.308081	0.272994	0.274105	0.280304	0.318872	0.30935	0.307668	0.317021	0.264781	0.248174	0.303535	0.301383	0.317175	0.317753	0.303815	0.297948	0.302245
0.612245	0.240602	0.303085	0.314543	0.284231	0.293604	0.297611	0.336008	0.324671	0.288379	0.289882	0.282147	0.293142	0.29145	0.298044	0.302069	0.259652	0.308679	0.277993	0.288399	0.293286	0.281405	0.25727	0.277709	0.310736	0.27676	0.304304	0.311222	0.298197	0.332253	0.283871	0.315581	0.321288	0.307591	0.272896	0.274451	0.27851	0.31885	0.308066	0.307595	0.316927	0.264711	0.247691	0.303556	0.300991	0.315509	0.316861	0.30391	0.297182	0.301894
0.613546	0.236593	0.299301	0.315389	0.283451	0.293942	0.298149	0.333293	0.323116	0.286831	0.289002	0.282029	0.294334	0.292006	0.294814	0.301353	0.259686	0.307161	0.27981	0.287971	0.290288	0.2828	0.255751	0.278287	0.311611	0.279146	0.305048	0.311982	0.298178	0.329584	0.277879	0.316948	0.321458	0.309494	0.274647	0.27577	0.277356	0.315315	0.306845	0.30794	0.313516	0.263965	0.24626	0.30381	0.301695	0.311966	0.306731	0.303279	0.295433	0.298854
0.614348	0.234675	0.292346	0.312642	0.279103	0.2884	0.294506	0.329543	0.319532	0.283955	0.284321	0.278796	0.293238	0.288452	0.291191	0.299639	0.255087	0.299562	0.276931	0.285609	0.287273	0.278784	0.252167	0.276563	0.308474	0.272846	0.29945	0.309296	0.295122	0.326439	0.27395	0.311023	0.317758	0.304319	0.271982	0.273001	0.272597	0.313743	0.302435	0.297315	0.308263	0.25803	0.243855	0.297906	0.299385	0.307935	0.300122	0.300058	0.287278	0.294157
0.622859	0.236874	0.292443	0.30856	0.278485	0.286989	0.295647	0.328063	0.312621	0.278859	0.284739	0.278785	0.291256	0.286251	0.293283	0.299656	0.254956	0.300535	0.271902	0.285154	0.289893	0.275879	0.25172	0.270777	0.309396	0.26853	0.298459	0.306982	0.294967	0.324922	0.265373	0.308425	0.317192	0.303369	0.270334	0.271655	0.2694	0.3089	0.304869	0.297668	0.308985	0.253648	0.244248	0.295547	0.298552	0.305517	0.302453	0.299582	0.288165	0.29245
0.627197	0.239142	0.291446	0.30628	0.277478	0.286212	0.296007	0.328342	0.313435	0.279408	0.28531	0.276077	0.285038	0.284102	0.288593	0.301992	0.256353	0.296328	0.270234	0.284343	0.288122	0.2763	0.253214	0.27123	0.310916	0.268235	0.298703	0.301371	0.291927	0.324794	0.26469	0.309196	0.313906	0.301043	0.271446	0.265984	0.26888	0.310106	0.304195	0.299783	0.308936	0.255238	0.241399	0.295001	0.299014	0.301768	0.304146	0.300066	0.286953	0.288501
0.628243	0.24244	0.291285	0.304268	0.277015	0.283118	0.296393	0.32208	0.315548	0.278016	0.283234	0.275491	0.285105	0.283322	0.28885	0.300456	0.257974	0.294858	0.267497	0.28394	0.2907	0.277503	0.254575	0.269712	0.312312	0.269402	0.295644	0.299025	0.291936	0.324076	0.260423	0.310963	0.315777	0.29912	0.273624	0.266528	0.268211	0.308433	0.305902	0.300869	0.308961	0.256233	0.242953	0.294104	0.299945	0.298918	0.304304	0.300968	0.289396	0.287617
0.629332	0.238493	0.292306	0.300627	0.277911	0.282977	0.296279	0.318495	0.31592	0.274666	0.284078	0.27657	0.287548	0.284501	0.289257	0.301223	0.257337	0.291321	0.267878	0.285081	0.289644	0.276356	0.251629	0.266277	0.313981	0.270673	0.293797	0.296663	0.2892	0.323689	0.261474	0.306554	0.316258	0.295223	0.272242	0.266354	0.267771	0.30842	0.305831	0.301322	0.304063	0.256513	0.243846	0.294527	0.299007	0.29934	0.301572	0.300181	0.284829	0.285195
0.631921	0.237555	0.291844	0.300397	0.276926	0.282769	0.294264	0.316207	0.315291	0.272637	0.2833	0.275057	0.286419	0.284594	0.287411	0.300029	0.255609	0.291415	0.267414	0.283744	0.287737	0.27437	0.250888	0.265277	0.312583	0.270217	0.292623	0.296291	0.288665	0.323122	0.260397	0.305483	0.315605	0.294431	0.271874	0.263707	0.267672	0.308168	0.305133	0.300748	0.30361	0.255122	0.243355	0.292738	0.298275	0.298593	0.300597	0.299474	0.284519	0.285339
0.632081	0.236868	0.29406	0.300863	0.274143	0.284059	0.289038	0.309519	0.317756	0.273389	0.282949	0.276061	0.285131	0.284433	0.285919	0.302838	0.255452	0.284932	0.262526	0.285446	0.287225	0.274747	0.247529	0.267577	0.31202	0.270521	0.290063	0.295259	0.288881	0.321571	0.261199	0.29939	0.316392	0.295035	0.269737	0.26581	0.267856	0.309148	0.303096	0.301751	0.304615	0.253255	0.245909	0.295291	0.29723	0.298394	0.302971	0.301423	0.283405	0.287406
0.640748	0.232778	0.290779	0.296055	0.272351	0.281078	0.286841	0.304139	0.308947	0.270385	0.27835	0.272668	0.283644	0.282281	0.282601	0.299215	0.253771	0.282263	0.259901	0.282192	0.284268	0.271284	0.245434	0.262705	0.308183	0.268616	0.286584	0.293535	0.28437	0.319524	0.256043	0.298152	0.309107	0.290842	0.268381	0.266267	0.264106	0.303817	0.29941	0.299012	0.304021	0.253967	0.243656	0.293437	0.295221	0.297171	0.300163	0.294143	0.282955	0.283718
0.645499	0.234145	0.285739	0.297316	0.266541	0.280468	0.286143	0.306464	0.30593	0.269588	0.279513	0.270639	0.285094	0.278643	0.285711	0.29805	0.254201	0.284107	0.256326	0.282684	0.285944	0.260567	0.242387	0.261489	0.302714	0.266767	0.285055	0.288784	0.284643	0.317803	0.257479	0.293449	0.309178	0.291582	0.26531	0.267012	0.264872	0.302938	0.300268	0.298088	0.302663	0.251978	0.240058	0.291218	0.292766	0.29917	0.300322	0.29559	0.282432	0.286197
0.650838	0.23332	0.276381	0.295157	0.26023	0.27937	0.284491	0.303248	0.305209	0.262214	0.271635	0.269064	0.285741	0.276703	0.283939	0.29367	0.251864	0.283591	0.25044	0.280459	0.280113	0.256745	0.241743	0.260565	0.301707	0.264456	0.282352	0.288322	0.281833	0.317216	0.254488	0.289146	0.309189	0.289741	0.261473	0.2639	0.259776	0.3016	0.297526	0.293708	0.298901	0.249514	0.237718	0.286625	0.288734	0.296552	0.29893	0.292888	0.281138	0.283843
0.651261	0.232681	0.277417	0.29762	0.259907	0.281566	0.284884	0.30336	0.302004	0.263363	0.27301	0.270359	0.284813	0.273824	0.283469	0.29189	0.252553	0.282778	0.247274	0.281617	0.27826	0.253422	0.243501	0.261984	0.303127	0.260952	0.284602	0.289459	0.282203	0.310653	0.254643	0.286387	0.307715	0.29056	0.262079	0.262703	0.262689	0.300821	0.29577	0.294175	0.299235	0.245068	0.236822	0.288072	0.285296	0.289679	0.300053	0.292905	0.27928	0.284465
0.652695	0.234211	0.279714	0.297798	0.261622	0.275306	0.28478	0.304617	0.303145	0.265778	0.272057	0.264166	0.288139	0.271755	0.278861	0.291254	0.248179	0.284056	0.246381	0.283436	0.274885	0.251137	0.243923	0.259294	0.302214	0.262012	0.282619	0.284197	0.282001	0.309834	0.254235	0.289458	0.30896	0.290195	0.259518	0.26292	0.262804	0.297069	0.297345	0.296153	0.297452	0.244964	0.230932	0.286006	0.288076	0.289353	0.292767	0.286772	0.280856	0.28255
0.652884	0.233631	0.276016	0.288973	0.261315	0.271152	0.282721	0.298638	0.296249	0.264188	0.269259	0.261444	0.282708	0.264613	0.275678	0.288439	0.241276	0.281011	0.241786	0.280913	0.265414	0.247589	0.241675	0.256441	0.300375	0.257	0.278912	0.275535	0.280102	0.306119	0.249601	0.284316	0.3043	0.283231	0.256413	0.261416	0.257291	0.291377	0.29584	0.294586	0.294353	0.242252	0.22881	0.2821	0.286229	0.287725	0.286885	0.284983	0.276768	0.278375
0.657945	0.23482	0.277957	0.285568	0.260303	0.270185	0.280616	0.292596	0.292504	0.263143	0.270222	0.258722	0.285206	0.263069	0.275313	0.284703	0.240523	0.28059	0.24161	0.283958	0.264544	0.24699	0.243585	0.256709	0.299742	0.256116	0.272591	0.275741	0.279421	0.304481	0.251946	0.285242	0.304504	0.282268	0.256937	0.26171	0.259141	0.280813	0.293223	0.295278	0.295801	0.240377	0.22842	0.284156	0.287402	0.278819	0.287181	0.279248	0.273151	0.279486
0.665984	0.234486	0.275902	0.282488	0.257046	0.266628	0.276929	0.285919	0.288471	0.254892	0.267145	0.254585	0.277	0.259879	0.268915	0.282344	0.23634	0.275483	0.236904	0.279544	0.261689	0.244639	0.240459	0.252256	0.295716	0.2544	0.265906	0.275507	0.277366	0.29942	0.249848	0.283195	0.299657	0.278466	0.253527	0.257555	0.257614	0.27748	0.291016	0.290002	0.292107	0.237486	0.226006	0.281408	0.275722	0.274437	0.283505	0.2754	0.268795	0.275999
0.674431	0.240365	0.278511	0.281517	0.258354	0.267304	0.277058	0.28991	0.287293	0.258309	0.264341	0.256338	0.278206	0.262445	0.270845	0.283478	0.238186	0.276878	0.235718	0.279963	0.263336	0.247547	0.239014	0.254027	0.29472	0.25614	0.264096	0.277363	0.279724	0.30134	0.250431	0.285871	0.298895	0.279662	0.252245	0.259822	0.258165	0.276777	0.288096	0.289696	0.294324	0.240612	0.227072	0.281558	0.278398	0.274729	0.284755	0.274308	0.269517	0.276312
0.675843	0.240997	0.279957	0.284976	0.259712	0.268383	0.271836	0.291571	0.279451	0.261023	0.263261	0.25315	0.28033	0.26307	0.271734	0.277938	0.228693	0.276921	0.236923	0.272163	0.262058	0.249148	0.240847	0.254083	0.294274	0.255864	0.262417	0.278137	0.281866	0.300153	0.252601	0.285238	0.296908	0.278715	0.251241	0.262666	0.259944	0.270985	0.287394	0.287516	0.292708	0.240167	0.226403	0.281334	0.278839	0.277698	0.285235	0.268172	0.267737	0.277363
0.678003	0.24062	0.27064	0.278674	0.256367	0.266812	0.266489	0.284685	0.273941	0.254818	0.258842	0.250279	0.269688	0.257934	0.263589	0.268112	0.224699	0.264047	0.232715	0.26703	0.25774	0.245013	0.237349	0.252783	0.288254	0.249233	0.258809	0.271821	0.276189	0.291662	0.247195	0.280379	0.290264	0.274968	0.247104	0.256836	0.255394	0.26638	0.281132	0.277162	0.287832	0.235937	0.224552	0.272952	0.27232	0.273414	0.28243	0.26107	0.258589	0.270638
0.683588	0.237706	0.26976	0.27253	0.254683	0.266524	0.261229	0.277389	0.270713	0.252507	0.252434	0.248594	0.269352	0.253887	0.261717	0.263677	0.224074	0.260875	0.229688	0.260182	0.251504	0.239454	0.238119	0.249173	0.280873	0.2479	0.257945	0.267103	0.273524	0.285681	0.245586	0.278292	0.28712	0.270699	0.242737	0.254972	0.253556	0.259035	0.277208	0.269707	0.282173	0.233188	0.221842	0.267788	0.271552	0.272212	0.277957	0.255822	0.249564	0.263527
0.685131	0.235701	0.270124	0.271031	0.253195	0.264632	0.258384	0.272459	0.265959	0.251542	0.250503	0.247838	0.267162	0.247781	0.255221	0.2572	0.22148	0.259549	0.228374	0.258016	0.250279	0.237759	0.235836	0.245985	0.277013	0.241378	0.253832	0.26287	0.266943	0.281709	0.242673	0.273175	0.285576	0.269895	0.242166	0.251302	0.248244	0.253635	0.273678	0.269709	0.275058	0.231678	0.218198	0.262727	0.264537	0.265893	0.270597	0.254029	0.248297	0.260539
0.685291	0.23496	0.268392	0.267895	0.249773	0.258785	0.255265	0.262235	0.263031	0.248932	0.244758	0.242016	0.262808	0.245442	0.249768	0.255155	0.218913	0.256051	0.225986	0.251005	0.247334	0.23458	0.229846	0.237217	0.274642	0.237311	0.249397	0.258037	0.260099	0.278622	0.240494	0.268623	0.282418	0.262662	0.238985	0.249316	0.245786	0.248928	0.265198	0.266997	0.270399	0.230375	0.214356	0.259112	0.261538	0.262425	0.269601	0.250375	0.244662	0.258113
0.688403	0.232204	0.264352	0.268555	0.245165	0.255269	0.252216	0.261226	0.26011	0.247663	0.241865	0.240321	0.261061	0.243983	0.247833	0.253968	0.218584	0.252889	0.222587	0.24818	0.242457	0.234148	0.226493	0.234157	0.272208	0.234718	0.248267	0.258958	0.259481	0.276709	0.23638	0.265831	0.280584	0.258169	0.235798	0.246709	0.24421	0.245444	0.261386	0.260622	0.269543	0.228953	0.211359	0.257928	0.259777	0.259209	0.271626	0.248492	0.241066	0.256281
0.69026	0.229424	0.258798	0.261213	0.239378	0.251173	0.245453	0.256625	0.252112	0.240403	0.237453	0.23685	0.254868	0.239259	0.241064	0.247108	0.215205	0.248287	0.214548	0.24323	0.235633	0.225766	0.219725	0.228071	0.266125	0.229636	0.242813	0.252529	0.250708	0.270986	0.231184	0.260256	0.277937	0.24958	0.225844	0.238447	0.238741	0.236454	0.252785	0.253304	0.266209	0.222153	0.207559	0.248155	0.254686	0.254263	0.258253	0.242762	0.235339	0.252299
0.694864	0.228116	0.260031	0.261449	0.237102	0.250115	0.244753	0.25858	0.253555	0.237771	0.237237	0.234149	0.252355	0.238642	0.235971	0.248599	0.213379	0.246409	0.213463	0.244578	0.236236	0.227118	0.213644	0.226473	0.264778	0.22256	0.240822	0.253232	0.252119	0.271278	0.230142	0.257871	0.279043	0.249733	0.222245	0.233186	0.233854	0.235263	0.252539	0.251711	0.265554	0.220316	0.206244	0.247072	0.249082	0.254076	0.256029	0.241979	0.235663	0.249558
0.695719	0.229635	0.260904	0.260484	0.236499	0.24932	0.240623	0.257772	0.246806	0.235845	0.238302	0.233528	0.24159	0.237916	0.233875	0.250647	0.212969	0.243098	0.214839	0.238962	0.236248	0.225552	0.210374	0.225499	0.262544	0.220485	0.239099	0.250135	0.254338	0.263888	0.228775	0.258381	0.270872	0.248643	0.221134	0.234093	0.229742	0.232905	0.253239	0.247034	0.266628	0.219452	0.206043	0.246557	0.246327	0.252396	0.255004	0.24275	0.232549	0.245499
0.698689	0.232524	0.263176	0.256501	0.238116	0.24702	0.231349	0.250284	0.243867	0.233662	0.23683	0.234616	0.243681	0.235151	0.229928	0.252299	0.215642	0.243981	0.213592	0.235184	0.236712	0.225381	0.211027	0.224123	0.259361	0.219032	0.237057	0.249769	0.249194	0.263335	0.223274	0.257036	0.26343	0.247929	0.214236	0.231879	0.223106	0.233978	0.248542	0.239698	0.26513	0.218272	0.204505	0.240733	0.245284	0.249539	0.256393	0.242361	0.231815	0.246168
0.700395	0.231555	0.26255	0.253712	0.23557	0.243025	0.2307	0.24767	0.243167	0.232426	0.231398	0.234065	0.238659	0.235312	0.228994	0.249745	0.212668	0.246837	0.213867	0.235491	0.234429	0.225089	0.208844	0.220699	0.257961	0.216604	0.237008	0.246803	0.248457	0.261495	0.220389	0.256087	0.264329	0.248531	0.213645	0.230557	0.222003	0.229013	0.242502	0.237898	0.264143	0.215869	0.203805	0.240212	0.247418	0.249756	0.256634	0.243125	0.233107	0.246022
0.706622	0.22987	0.263439	0.252355	0.237858	0.242393	0.230538	0.250521	0.240819	0.226858	0.231575	0.233791	0.238356	0.227327	0.229378	0.251111	0.204426	0.245764	0.204268	0.225637	0.231082	0.225893	0.206356	0.222789	0.256995	0.217769	0.236901	0.245782	0.249765	0.2644	0.220845	0.254275	0.260539	0.243794	0.214497	0.231709	0.22313	0.224405	0.240835	0.237722	0.26199	0.215322	0.201766	0.242652	0.249332	0.250004	0.254192	0.242048	0.232276	0.245538
0.71625	0.227259	0.260134	0.251359	0.234326	0.241688	0.228897	0.249566	0.239656	0.224313	0.227595	0.230631	0.236254	0.225443	0.227733	0.250419	0.201914	0.24399	0.202169	0.223736	0.229857	0.223563	0.205659	0.221549	0.25329	0.216505	0.235229	0.244484	0.249379	0.262871	0.219624	0.250582	0.258948	0.243328	0.21157	0.228439	0.22237	0.223623	0.239303	0.236432	0.259653	0.215198	0.198838	0.238974	0.245317	0.248528	0.251061	0.24037	0.23042	0.24428
0.716322	0.22713	0.260292	0.250563	0.233382	0.238694	0.228577	0.245871	0.238509	0.222221	0.226956	0.229855	0.235996	0.224374	0.227729	0.249119	0.201071	0.243808	0.20215	0.223104	0.228299	0.223038	0.204695	0.222043	0.250731	0.216533	0.234286	0.244553	0.25007	0.260269	0.217969	0.247712	0.256997	0.242252	0.210338	0.225939	0.222596	0.223199	0.236406	0.236689	0.259101	0.212165	0.198842	0.23923	0.244192	0.247982	0.249265	0.239414	0.230115	0.242752
0.725972	0.223289	0.255499	0.246414	0.229402	0.235705	0.221968	0.237415	0.234542	0.216266	0.22258	0.224674	0.231786	0.220918	0.224386	0.245059	0.196691	0.243664	0.200506	0.217484	0.223361	0.220611	0.197135	0.219939	0.248109	0.215797	0.231388	0.242625	0.250443	0.256876	0.213237	0.244427	0.251163	0.237987	0.204907	0.220253	0.221237	0.215775	0.232134	0.234297	0.250846	0.207016	0.19455	0.234069	0.238437	0.245399	0.244594	0.235661	0.228103	0.239128
0.733618	0.221844	0.256197	0.243844	0.22777	0.237052	0.220524	0.238006	0.236139	0.214158	0.222269	0.225818	0.232184	0.218176	0.219922	0.241011	0.197733	0.24043	0.199903	0.21761	0.223698	0.219111	0.199233	0.22003	0.244561	0.214346	0.228106	0.242181	0.237793	0.255647	0.214104	0.24037	0.250864	0.238167	0.206307	0.22116	0.220236	0.216069	0.232548	0.230256	0.252416	0.2084	0.193022	0.231654	0.23791	0.242047	0.245439	0.236725	0.226238	0.238692
0.738167	0.209688	0.252082	0.240588	0.225207	0.233609	0.21829	0.23677	0.232082	0.211055	0.220812	0.222228	0.22771	0.215609	0.216545	0.239387	0.194265	0.239728	0.196559	0.214736	0.219904	0.217553	0.196294	0.217469	0.24118	0.210962	0.226288	0.237072	0.233572	0.252829	0.210841	0.238089	0.246585	0.233282	0.203421	0.21846	0.217937	0.212805	0.229419	0.229744	0.250195	0.20437	0.189698	0.228394	0.231935	0.240834	0.244209	0.234104	0.224525	0.232423
0.7407	0.208324	0.251545	0.242574	0.225849	0.232392	0.21826	0.23145	0.232005	0.206356	0.217843	0.224045	0.226668	0.212625	0.215292	0.241104	0.191702	0.240891	0.198348	0.215726	0.221101	0.217334	0.196749	0.21825	0.242024	0.209095	0.226227	0.236556	0.235723	0.248432	0.209554	0.235671	0.2374	0.23243	0.203175	0.217971	0.219031	0.210558	0.229698	0.228891	0.251224	0.201412	0.188773	0.230361	0.23079	0.240248	0.24233	0.235125	0.221825	0.228513
0.743668	0.206974	0.236638	0.238502	0.226201	0.228799	0.218703	0.232291	0.230668	0.206665	0.214664	0.225853	0.223028	0.213333	0.214763	0.240039	0.192539	0.23914	0.197381	0.21315	0.222861	0.216545	0.196313	0.218379	0.243612	0.20942	0.225439	0.233924	0.234853	0.248737	0.211465	0.232897	0.238966	0.233575	0.204174	0.218204	0.218966	0.209543	0.226289	0.228194	0.247076	0.195074	0.189895	0.231535	0.231015	0.243586	0.244201	0.236384	0.220672	0.225535
0.745109	0.208517	0.227924	0.236916	0.221371	0.22098	0.215764	0.232392	0.228234	0.20446	0.212644	0.224118	0.218709	0.214156	0.213328	0.23905	0.186532	0.23967	0.198092	0.213639	0.221211	0.216653	0.192029	0.219391	0.243392	0.20909	0.222097	0.232207	0.230683	0.248515	0.206169	0.227804	0.237959	0.233048	0.206034	0.217157	0.217718	0.21075	0.224114	0.231602	0.248954	0.194374	0.189855	0.229032	0.228884	0.23721	0.246402	0.238192	0.222691	0.226694
0.74594	0.202478	0.229493	0.233886	0.223684	0.219902	0.215333	0.230957	0.226621	0.200912	0.21153	0.220765	0.214125	0.211406	0.21399	0.238312	0.186103	0.232658	0.197555	0.210675	0.220007	0.216015	0.192688	0.211951	0.243976	0.206031	0.216317	0.23198	0.228102	0.242569	0.204351	0.229017	0.239164	0.229885	0.20757	0.20712	0.217366	0.208579	0.225055	0.22942	0.246081	0.19357	0.18969	0.226506	0.228097	0.236909	0.246885	0.236819	0.219192	0.228102
0.754738	0.199743	0.224071	0.227337	0.218521	0.216749	0.21096	0.222975	0.22	0.198067	0.206125	0.215321	0.205508	0.208362	0.211606	0.23168	0.18328	0.225881	0.188909	0.207689	0.211824	0.213914	0.18365	0.205618	0.238848	0.19836	0.208692	0.223663	0.22317	0.236926	0.194452	0.224002	0.234174	0.225203	0.204005	0.202	0.211894	0.202515	0.219768	0.223083	0.242931	0.188252	0.182077	0.217689	0.222667	0.233481	0.24159	0.227996	0.20969	0.222021
0.761125	0.202215	0.219777	0.226309	0.220976	0.21676	0.205435	0.218816	0.215681	0.199453	0.204554	0.215242	0.206577	0.209726	0.211183	0.232397	0.18284	0.227852	0.186154	0.206312	0.210647	0.213123	0.179262	0.206308	0.236734	0.190591	0.200248	0.222488	0.222442	0.236509	0.194075	0.223978	0.233364	0.211433	0.202324	0.201153	0.210912	0.201637	0.215273	0.222168	0.237513	0.189176	0.182655	0.216035	0.216059	0.23315	0.238404	0.229103	0.207815	0.221159
0.76665	0.203997	0.220178	0.223205	0.221016	0.206955	0.202647	0.213999	0.205805	0.200431	0.20468	0.218182	0.208264	0.20912	0.206684	0.230194	0.183857	0.229379	0.184168	0.207597	0.209765	0.212465	0.177481	0.205772	0.236136	0.188768	0.201513	0.2251	0.220574	0.23494	0.194438	0.225202	0.233943	0.207485	0.202374	0.203366	0.207254	0.201458	0.214891	0.221875	0.231625	0.18787	0.181781	0.214963	0.215814	0.231418	0.233996	0.226281	0.206658	0.219925
0.769194	0.20661	0.220211	0.216707	0.221438	0.20766	0.204335	0.212572	0.207222	0.199196	0.202572	0.220143	0.205382	0.206002	0.202482	0.228812	0.178955	0.230259	0.18478	0.206355	0.211606	0.211226	0.175378	0.204409	0.237766	0.187394	0.196154	0.215472	0.217323	0.23392	0.194848	0.226657	0.231566	0.207262	0.203252	0.202668	0.206501	0.202422	0.213724	0.220291	0.228518	0.186629	0.183124	0.214215	0.210347	0.231676	0.226719	0.225433	0.205647	0.217687
0.774508	0.206422	0.219926	0.218122	0.21869	0.206277	0.202334	0.211731	0.207787	0.200253	0.200774	0.220189	0.20715	0.206679	0.199869	0.227647	0.179218	0.230139	0.185932	0.202719	0.209492	0.20799	0.173233	0.204629	0.222324	0.187619	0.196061	0.216513	0.214873	0.231106	0.194091	0.228193	0.234461	0.206953	0.198782	0.204221	0.20422	0.203038	0.212368	0.214631	0.229716	0.179634	0.184623	0.207863	0.210396	0.232897	0.221972	0.224371	0.202714	0.22103
0.774879	0.206146	0.217931	0.216963	0.216739	0.205062	0.200293	0.210601	0.207795	0.198713	0.200104	0.219477	0.205632	0.206517	0.197644	0.226061	0.177468	0.229167	0.186245	0.201602	0.20812	0.204975	0.172974	0.203832	0.219663	0.186534	0.19381	0.211552	0.214299	0.231332	0.192642	0.227264	0.231763	0.204779	0.196687	0.202736	0.201879	0.201682	0.211022	0.21312	0.227218	0.17809	0.183314	0.206876	0.2093	0.229123	0.218874	0.223004	0.201892	0.220811
0.778199	0.19734	0.211415	0.210741	0.207059	0.199699	0.19471	0.203588	0.202241	0.190699	0.191676	0.212226	0.20064	0.202355	0.195107	0.211498	0.175097	0.223662	0.183017	0.190198	0.198528	0.199156	0.165407	0.199475	0.215412	0.184764	0.189004	0.207974	0.209856	0.225243	0.186269	0.221795	0.224747	0.201263	0.192298	0.199132	0.19714	0.195025	0.203698	0.208786	0.2222	0.173025	0.175232	0.200577	0.205357	0.223307	0.214273	0.212277	0.193689	0.211641
0.785886	0.19728	0.206692	0.207375	0.202417	0.195556	0.192829	0.196504	0.19766	0.190029	0.188596	0.2033	0.196801	0.197595	0.192483	0.208243	0.173852	0.223187	0.182075	0.187839	0.192499	0.196119	0.160606	0.196299	0.213355	0.181709	0.185544	0.203693	0.201461	0.21961	0.181417	0.218264	0.222844	0.199064	0.186524	0.197109	0.192236	0.19085	0.199749	0.206094	0.221162	0.170918	0.171436	0.196852	0.203463	0.218973	0.211695	0.210171	0.190307	0.206455
0.787405	0.197325	0.193165	0.206497	0.196424	0.189933	0.190923	0.197543	0.19914	0.184598	0.185839	0.200714	0.189794	0.197985	0.191621	0.208337	0.173616	0.217996	0.179781	0.188338	0.191573	0.196324	0.156927	0.197376	0.211245	0.182208	0.18123	0.202059	0.199944	0.218807	0.179489	0.21982	0.22133	0.192972	0.178337	0.196936	0.189791	0.189937	0.197301	0.197336	0.21765	0.170973	0.173942	0.195929	0.199026	0.21688	0.209339	0.209397	0.18458	0.207021
0.793056	0.195676	0.187837	0.209161	0.198891	0.186692	0.192385	0.196359	0.196465	0.184877	0.185029	0.200595	0.187732	0.196636	0.18964	0.207697	0.170705	0.213387	0.176509	0.18876	0.190661	0.192295	0.157763	0.190527	0.212573	0.175328	0.180538	0.193388	0.200209	0.217031	0.178936	0.2207	0.223123	0.191659	0.179988	0.196522	0.184833	0.190415	0.198132	0.195114	0.217644	0.169769	0.174255	0.196461	0.19645	0.216386	0.208636	0.203441	0.182182	0.208995
0.798358	0.195158	0.186786	0.209584	0.195863	0.185758	0.192213	0.192631	0.197366	0.185827	0.185369	0.200366	0.187052	0.196833	0.191492	0.202815	0.172243	0.204127	0.170531	0.188062	0.188595	0.191669	0.157591	0.190318	0.210083	0.176135	0.178745	0.194163	0.194448	0.21146	0.176951	0.219347	0.224059	0.192144	0.177297	0.193318	0.182779	0.187875	0.195652	0.193756	0.219432	0.169671	0.170842	0.190862	0.197581	0.213185	0.206723	0.198281	0.176563	0.208749
0.799078	0.198453	0.187834	0.207242	0.193136	0.183812	0.193591	0.190845	0.197293	0.181802	0.184581	0.200387	0.18185	0.195131	0.191048	0.204108	0.166356	0.203453	0.170917	0.188896	0.186423	0.190981	0.154913	0.190317	0.208747	0.174002	0.175573	0.194751	0.190797	0.20752	0.164136	0.213636	0.222543	0.192612	0.176324	0.191248	0.181714	0.189856	0.199636	0.188677	0.220803	0.171914	0.168322	0.187898	0.199051	0.205835	0.205858	0.196754	0.177351	0.207524
0.80427	0.197844	0.181936	0.203326	0.193547	0.18377	0.191868	0.188558	0.194933	0.181665	0.185976	0.202562	0.179231	0.197545	0.191435	0.200736	0.167099	0.206832	0.164093	0.188285	0.182736	0.191428	0.152262	0.183675	0.211229	0.171324	0.167833	0.196901	0.190958	0.203261	0.163417	0.21072	0.218939	0.189609	0.176641	0.191748	0.183006	0.190638	0.196006	0.188771	0.222636	0.172214	0.163689	0.18435	0.199335	0.206993	0.200399	0.198237	0.172275	0.206977
0.805351	0.201725	0.181432	0.202746	0.194103	0.183823	0.190395	0.189871	0.196438	0.182259	0.187164	0.202696	0.175256	0.194754	0.191084	0.198069	0.164229	0.206234	0.160587	0.186482	0.181548	0.189502	0.149848	0.183235	0.215195	0.16398	0.167857	0.189762	0.187392	0.198864	0.161618	0.202962	0.216155	0.191477	0.171101	0.18563	0.185639	0.190112	0.198456	0.185038	0.214806	0.163017	0.158069	0.181452	0.197434	0.204122	0.199969	0.197269	0.164322	0.209061
0.808466	0.202315	0.182873	0.20163	0.190979	0.176625	0.188413	0.185019	0.195083	0.182382	0.18637	0.197173	0.174408	0.192665	0.194055	0.191409	0.164713	0.206903	0.160264	0.179836	0.181388	0.190492	0.150842	0.182775	0.212486	0.161199	0.167124	0.188106	0.186325	0.19489	0.159314	0.197413	0.214182	0.19427	0.170076	0.18637	0.182111	0.186663	0.196336	0.179657	0.209047	0.163226	0.155188	0.178864	0.196508	0.199331	0.201897	0.193007	0.159434	0.206112
0.816958	0.198498	0.18114	0.196639	0.189398	0.176052	0.184756	0.181638	0.196503	0.180908	0.187043	0.196185	0.174548	0.190617	0.194992	0.188282	0.165438	0.208574	0.159114	0.179884	0.177626	0.189697	0.145406	0.184381	0.212532	0.162534	0.168725	0.185082	0.181279	0.193925	0.154507	0.200137	0.217158	0.195626	0.164282	0.18425	0.178264	0.188448	0.196166	0.18081	0.210484	0.162206	0.155245	0.179276	0.194546	0.194692	0.194725	0.193918	0.160904	0.20434
0.818518	0.195191	0.17869	0.190896	0.184969	0.174146	0.183805	0.179743	0.194752	0.175032	0.18597	0.196102	0.172176	0.188789	0.193426	0.185519	0.158763	0.203546	0.157257	0.177515	0.173761	0.184608	0.144864	0.182675	0.209516	0.159915	0.164029	0.18384	0.179931	0.188846	0.152896	0.192733	0.214094	0.194054	0.162016	0.180573	0.173284	0.186361	0.195961	0.180733	0.208656	0.158733	0.149016	0.178273	0.192625	0.18756	0.192204	0.191912	0.157866	0.201492
0.825616	0.198827	0.173043	0.1932	0.175346	0.176395	0.17144	0.17905	0.194578	0.173543	0.185423	0.181993	0.170941	0.19041	0.187789	0.181668	0.156667	0.201492	0.155838	0.178581	0.171753	0.182846	0.145619	0.175988	0.198565	0.15796	0.162888	0.185058	0.178107	0.1882	0.15157	0.190386	0.21147	0.194483	0.163116	0.175312	0.17291	0.185039	0.195434	0.179932	0.205187	0.161877	0.143066	0.175923	0.189961	0.184858	0.193682	0.1841	0.156765	0.201353
0.829835	0.196636	0.173575	0.192841	0.175704	0.176673	0.169304	0.176158	0.189675	0.165146	0.180457	0.184115	0.172852	0.189942	0.190077	0.181644	0.154693	0.187138	0.149285	0.177595	0.172005	0.182329	0.147422	0.17724	0.193609	0.158488	0.163432	0.182606	0.181976	0.186041	0.149865	0.186357	0.211102	0.192331	0.163045	0.17361	0.174309	0.179815	0.193509	0.176201	0.202839	0.155841	0.143391	0.170906	0.188258	0.186239	0.187765	0.180649	0.154592	0.200783
0.836016	0.200722	0.168502	0.191038	0.175841	0.177918	0.169212	0.173229	0.178231	0.164391	0.177041	0.18795	0.168198	0.184559	0.189857	0.179123	0.15387	0.183745	0.148718	0.179406	0.172068	0.178192	0.144585	0.175187	0.192594	0.154935	0.163761	0.185382	0.180788	0.186356	0.150026	0.18803	0.204249	0.192459	0.162865	0.169119	0.16907	0.173252	0.189293	0.171989	0.200071	0.155112	0.140264	0.172228	0.186526	0.185177	0.185586	0.181943	0.155344	0.200725
0.837092	0.196938	0.162339	0.181998	0.168747	0.168204	0.164862	0.166901	0.174332	0.159771	0.166721	0.177135	0.161485	0.176694	0.182352	0.171801	0.146597	0.177275	0.142631	0.17454	0.165343	0.173988	0.138629	0.170425	0.188108	0.151323	0.154522	0.179197	0.172862	0.180235	0.144771	0.180499	0.193174	0.18902	0.156197	0.16742	0.166548	0.169697	0.187355	0.168909	0.191782	0.151646	0.138063	0.168223	0.177391	0.179097	0.174994	0.178615	0.1499	0.196686
0.851605	0.192326	0.158693	0.178152	0.166765	0.169008	0.159166	0.170163	0.17445	0.161142	0.166885	0.171647	0.159083	0.174916	0.169838	0.169286	0.147188	0.163512	0.141545	0.17643	0.159916	0.171693	0.138285	0.170911	0.187755	0.152633	0.155435	0.179582	0.173972	0.184836	0.14688	0.17415	0.195077	0.184813	0.147129	0.163206	0.168729	0.166238	0.177982	0.165476	0.190424	0.152554	0.132623	0.168936	0.171897	0.176363	0.166191	0.171827	0.148309	0.177852
0.864132	0.196634	0.158697	0.179632	0.167862	0.166673	0.159634	0.172549	0.169391	0.15276	0.167707	0.173026	0.160813	0.164054	0.157213	0.165518	0.138343	0.162362	0.141274	0.175038	0.155062	0.171042	0.137514	0.165086	0.184512	0.152686	0.150398	0.175341	0.171701	0.181759	0.14375	0.174696	0.192051	0.17525	0.14744	0.164811	0.167066	0.166953	0.178638	0.164334	0.191225	0.153557	0.130018	0.169733	0.163681	0.171699	0.156997	0.17113	0.147203	0.179601
0.866884	0.189597	0.149728	0.173753	0.163201	0.161853	0.158081	0.176461	0.169627	0.147159	0.166804	0.167399	0.163422	0.16079	0.148058	0.158396	0.134079	0.16249	0.140812	0.163311	0.155878	0.153171	0.140131	0.164499	0.185789	0.151543	0.148057	0.174372	0.163582	0.174295	0.144256	0.171564	0.189655	0.176117	0.142712	0.160433	0.17194	0.165305	0.176493	0.16688	0.179429	0.148112	0.130877	0.168369	0.15587	0.162777	0.157231	0.17364	0.145005	0.181556
0.866921	0.195871	0.148926	0.176633	0.156184	0.161755	0.154065	0.174944	0.162276	0.141835	0.162227	0.171167	0.155091	0.158832	0.139439	0.163082	0.135146	0.158419	0.140051	0.157586	0.156902	0.147506	0.134673	0.163877	0.17867	0.152894	0.146743	0.168227	0.165096	0.1638	0.144846	0.159854	0.17936	0.163074	0.146513	0.156053	0.168868	0.168591	0.169218	0.167377	0.175616	0.147068	0.133544	0.166129	0.155839	0.158415	0.156323	0.168512	0.144559	0.177381
0.867841	0.203833	0.151382	0.179125	0.160144	0.1606	0.149027	0.175489	0.161917	0.141843	0.162127	0.17216	0.149846	0.15487	0.140114	0.16074	0.135455	0.154004	0.131336	0.154545	0.150481	0.142383	0.134091	0.167098	0.173401	0.152479	0.138084	0.160748	0.15972	0.160831	0.141048	0.163446	0.184986	0.1584	0.145371	0.147714	0.171853	0.1599	0.15966	0.165585	0.178724	0.148499	0.128114	0.160839	0.143188	0.151168	0.154398	0.163847	0.140331	0.182013
0.870557	0.211404	0.152093	0.178318	0.165445	0.163745	0.143114	0.169483	0.162677	0.139631	0.167153	0.174511	0.145665	0.148545	0.139528	0.159825	0.132564	0.149841	0.132046	0.154092	0.144083	0.140724	0.132163	0.162345	0.177829	0.155152	0.130863	0.154494	0.15647	0.165271	0.139554	0.167358	0.183098	0.151561	0.14101	0.143434	0.166212	0.153734	0.1613	0.166352	0.170359	0.144486	0.131848	0.1413	0.13234	0.144779	0.147246	0.162795	0.141319	0.18437
0.87728	0.206398	0.153197	0.175491	0.153863	0.144624	0.141171	0.171211	0.161744	0.141196	0.161646	0.173473	0.150202	0.14099	0.140884	0.152741	0.135849	0.150074	0.131025	0.154841	0.145316	0.138988	0.124363	0.13912	0.181943	0.14663	0.124322	0.154461	0.150143	0.169048	0.136098	0.162868	0.185731	0.141937	0.1311	0.137439	0.165568	0.14489	0.153962	0.169873	0.164684	0.142266	0.122793	0.133053	0.131475	0.14156	0.13481	0.160335	0.135239	0.18635
0.877631	0.197031	0.149004	0.162578	0.145874	0.132778	0.125731	0.164884	0.14915	0.129876	0.143312	0.156898	0.1416	0.130274	0.130644	0.136248	0.124061	0.139832	0.116811	0.126107	0.128838	0.13311	0.119171	0.129004	0.172362	0.139798	0.119278	0.134751	0.131311	0.153288	0.129278	0.153206	0.174899	0.13608	0.125963	0.127073	0.147388	0.136601	0.146064	0.162813	0.148535	0.135731	0.104905	0.121509	0.123537	0.13116	0.126582	0.153631	0.120638	0.169008
0.880598	0.202007	0.140808	0.160727	0.146856	0.12895	0.119085	0.156835	0.142457	0.118516	0.138469	0.150285	0.135901	0.123771	0.131633	0.129502	0.121503	0.133033	0.110075	0.114205	0.119969	0.12194	0.118501	0.134321	0.165568	0.140526	0.12129	0.134389	0.122059	0.15057	0.129254	0.147893	0.177989	0.128171	0.127009	0.130308	0.139125	0.131494	0.145119	0.162722	0.141458	0.134225	0.0996491	0.122873	0.111498	0.136524	0.125937	0.143743	0.107142	0.14663
0.89646	0.205586	0.133299	0.163712	0.134577	0.116317	0.116728	0.155817	0.147917	0.112822	0.126141	0.149513	0.134075	0.123792	0.11974	0.124073	0.10256	0.128935	0.100722	0.101186	0.115003	0.123835	0.116044	0.121501	0.160337	0.136551	0.117832	0.134955	0.118038	0.150687	0.126788	0.147954	0.134552	0.126281	0.130156	0.120648	0.138435	0.129978	0.14358	0.170832	0.130713	0.121402	0.0937944	0.125905	0.105198	0.139105	0.125036	0.139243	0.110206	0.139188
0.898297	0.192803	0.130929	0.17	0.142654	0.115971	0.0955354	0.155825	0.14408	0.111209	0.127411	0.149179	0.137046	0.126323	0.112997	0.128619	0.106024	0.13277	0.0977979	0.101978	0.100224	0.127748	0.105848	0.117146	0.153221	0.132563	0.120218	0.133626	0.113229	0.143537	0.121174	0.143436	0.138445	0.118747	0.126219	0.116523	0.128794	0.119015	0.120931	0.148369	0.126794	0.121126	0.0894781	0.116175	0.105869	0.138988	0.121297	0.118003	0.111574	0.114649
0.901816	0.193914	0.123306	0.158098	0.124973	0.111478	0.0963088	0.157129	0.133671	0.107745	0.103524	0.127515	0.122135	0.127965	0.113421	0.128067	0.0953339	0.133804	0.094208	0.0852131	0.0967631	0.116449	0.104827	0.117572	0.141343	0.129373	0.122397	0.134637	0.112338	0.11391	0.115395	0.128623	0.131129	0.117341	0.124203	0.106291	0.124787	0.112999	0.118214	0.136881	0.120948	0.119911	0.0800269	0.110397	0.101907	0.126067	0.115753	0.11131	0.109438	0.0880962
0.914363	0.151385	0.114866	0.140852	0.112081	0.100241	0.0925946	0.114155	0.120855	0.102687	0.0920815	0.119077	0.109694	0.108004	0.111656	0.107701	0.0878967	0.130011	0.087971	0.080512	0.0873318	0.107077	0.0912158	0.114232	0.132704	0.111006	0.109478	0.126414	0.110472	0.0882986	0.0978183	0.126292	0.112423	0.10847	0.102362	0.0993737	0.116069	0.101245	0.111313	0.118762	0.119754	0.107963	0.0745816	0.0976996	0.097257	0.11553	0.0935006	0.107017	0.0994993	0.0797077
0.934449	0.135645	0.103449	0.138959	0.115595	0.0955949	0.0821427	0.0990843	0.117151	0.0916125	0.083095	0.116036	0.113739	0.110041	0.101536	0.106134	0.0844575	0.098275	0.0878817	0.0686807	0.0790904	0.0790963	0.091309	0.0956758	0.127254	0.108685	0.107054	0.117946	0.0921575	0.0756823	0.105662	0.11914	0.104626	0.101528	0.102863	0.0916401	0.0930851	0.0961008	0.110967	0.103297	0.086743	0.0885377	0.0658397	0.0850452	0.0903384	0.112135	0.0917515	0.0924927	0.0858761	0.0719723
0.95756	0.133827	0.119512	0.13054	0.118429	0.0910584	0.0822022	0.0790942	0.127163	0.0640124	0.0771634	0.0965733	0.0896222	0.103856	0.0964725	0.107673	0.0980188	0.0842574	0.0794272	0.0532564	0.0810393	0.0816933	0.0800738	0.0829439	0.1162	0.121899	0.0953943	0.11723	0.0828946	0.0674403	0.0930132	0.115376	0.084507	0.105246	0.102839	0.0975045	0.0813218	0.0834978	0.0985672	0.113751	0.0875129	0.0936149	0.067916	0.0855689	0.0831141	0.089922	0.0890451	0.0976701	0.0709549	0.0738804
0.959496	0.13577	0.0886359	0.153905	0.130072	0.0860825	0.0735733	0.0747555	0.137435	0.0630963	0.0746706	0.0994798	0.0846251	0.106308	0.0987084	0.0914216	0.0732528	0.0736856	0.0886163	0.0504348	0.0673374	0.0705534	0.0758299	0.0551712	0.0952297	0.113845	0.074727	0.102918	0.0770298	0.0594776	0.0942524	0.0889409	0.0655656	0.0618503	0.082976	0.102337	0.0867428	0.0823787	0.069367	0.10405	0.0799076	0.0816814	0.0732345	0.0743495	0.0818583	0.0714775	0.0748977	0.093348	0.0712694	0.063759
0.964118	0.0853662	0.0710631	0.138004	0.163265	0.0526957	0.0615647	0.0621379	0.0588876	0.0736609	0.0589705	0.114222	0.0673463	0.0936328	0.0417429	0.0818609	0.0449793	0.0513693	0.079786	0.0380362	0.0622038	0.0556583	0.0473938	0.0424521	0.0772136	0.086866	0.0630592	0.0848711	0.0646466	0.0469809	0.0789294	0.0586874	0.0599242	0.0706722	0.064192	0.0790819	0.0915237	0.0829969	0.0733758	0.0674098	0.0577177	0.0511686	0.0621218	0.0521331	0.0730361	0.0596008	0.0691308	0.0645243	0.0708688	0.0706816
0.980778	0	0	0	0	0	0	0	0	0	0	0	0	0	0	0	0	0	0	0	0	0	0	0	0	0	0	0	0	0	0	0	0	0	0	0	0	0	0	0	0	0	0	0	0	0	0	0	0	0
[truncated: 952 more columns]

## Sheet: Fig. S2
Procrustes sum of squares values from missing data analyses
pPCA			Frequency of (simulated) incomplete specimens
			0.3	0.32	0.34	0.36	0.38	0.4	0.42	0.44	0.46	0.48	0.5
BPCA	estimated (EST)	median	0.00990358	0.0113219	0.0129085	0.0133564	0.0155829	0.016319	0.0163143	0.0172379	0.0183909	0.0202712	0.0229711
		polygon lower	0.00306889	0.00381281	0.00391564	0.00421924	0.00406597	0.0053584	0.00558108	0.00567656	0.00626447	0.0068035	0.00684156
		polygon upper	0.0658426	0.0803759	0.0842435	0.0845259	0.0966946	0.0813289	0.0974398	0.0903924	0.0830134	0.0911832	0.107537
	excluded (EXC)	median	0.0485726	0.0537354	0.0615172	0.0644573	0.0725404	0.0778818	0.0792673	0.0887056	0.0923207	0.0990611	0.109599
		polygon lower	0.0121251	0.0149749	0.0204033	0.0203843	0.0217259	0.0255879	0.0318042	0.0315913	0.0384027	0.0417808	0.0512903
		polygon upper	0.0978005	0.116807	0.120401	0.134078	0.127447	0.15206	0.154225	0.175567	0.189714	0.190581	0.204047
Reflected Relabelling	estimated (EST)	median	0.000214354	0.00022658	0.000250158	0.000274171	0.000290372	0.000320195	0.000338229	0.000352948	0.000371719	0.000385016	0.00043614
		polygon lower	8.64007e-05	9.29619e-05	0.000101347	0.000115732	0.000123667	0.000137123	0.000135951	0.000149962	0.000159608	0.000170604	0.000196325
		polygon upper	0.000811679	0.000860072	0.000930173	0.000927919	0.000956608	0.000977537	0.00103529	0.00106047	0.00110445	0.00124924	0.00117905
	excluded (EXC)	median	0.0480765	0.0524028	0.0578285	0.0647355	0.0679747	0.0745996	0.0800761	0.0859231	0.0944143	0.0991381	0.111202
		polygon lower	0.0133905	0.0163782	0.0180218	0.0184747	0.023373	0.0270603	0.0301532	0.033851	0.0368242	0.0344437	0.0528199
		polygon upper	0.0957018	0.107564	0.123256	0.126223	0.131531	0.145286	0.157036	0.164277	0.176533	0.203082	0.208139
standard PCA
BPCA	estimated (EST)	median	0.00272367	0.00314981	0.00320147	0.00363084	0.00377436	0.00404478	0.00423952	0.00433532	0.0045796	0.00463195	0.00509444
		polygon lower	0.000890398	0.00107869	0.00116527	0.00130874	0.00137591	0.00164668	0.00164962	0.00160687	0.00189171	0.00197327	0.00210804
		polygon upper	0.012498	0.011482	0.0126737	0.0116476	0.0124827	0.0133732	0.0130585	0.0136088	0.0140675	0.0149028	0.015967
	excluded (EXC)	median	0.0248411	0.0301087	0.03325	0.0311146	0.0385858	0.0407625	0.043646	0.0426259	0.0487201	0.0520214	0.0579432
		polygon lower	0.00865619	0.00907327	0.0103559	0.0120312	0.0133082	0.0140905	0.0160091	0.0165853	0.0185424	0.0179793	0.018982
		polygon upper	0.120252	0.137691	0.125781	0.12329	0.154526	0.16609	0.17545	0.190455	0.217975	0.226102	0.247925
Reflected Relabelling	estimated (EST)	median	5.63389e-05	6.08318e-05	6.41166e-05	7.15562e-05	7.36259e-05	7.82305e-05	8.28527e-05	8.39153e-05	8.95813e-05	9.40054e-05	9.64686e-05
		polygon lower	2.62595e-05	2.69493e-05	3.01268e-05	3.37406e-05	3.4454e-05	3.80783e-05	4.38779e-05	4.42605e-05	4.70224e-05	4.854e-05	5.0624e-05
		polygon upper	0.000123969	0.000143299	0.000139791	0.000148385	0.000155637	0.000154239	0.000168461	0.000172667	0.00018702	0.000185763	0.000191098
	excluded (EXC)	median	0.0249404	0.0280305	0.0276624	0.0335835	0.0365113	0.0414333	0.0450124	0.0485383	0.0520201	0.0529055	0.0586215
		polygon lower	0.00839291	0.0095894	0.00988475	0.0120554	0.013235	0.015331	0.0171134	0.0167005	0.0194368	0.0190324	0.0192117
		polygon upper	0.107635	0.108651	0.124953	0.147925	0.146752	0.160108	0.211301	0.211039	0.221339	0.215642	0.2531

## Sheet: Fig. S3
Procrustes sum of squares values from missing data analyses
pPCA			Frequency of (simulated) incomplete specimens
			0.02	0.04	0.06	0.08	0.1	0.12	0.14	0.16	0.18	0.2
BPCA	estimated (EST)	median	0.000168776	0.000444774	0.000713124	0.00117344	0.00154245	0.00228255	0.00257896	0.00279598	0.00334977	0.00377271
		polygon lower	1.74998e-05	7.32928e-05	0.00013541	0.000215238	0.000384257	0.00049265	0.000635963	0.000952061	0.00111536	0.00127036
		polygon upper	0.00278244	0.00411778	0.00538158	0.00708686	0.00985136	0.0103829	0.010696	0.0127228	0.0132989	0.0143827
	excluded (EXC)	median	0.0020655	0.00542675	0.0083117	0.0128873	0.0165514	0.0243695	0.0288317	0.0336694	0.0394993	0.0457809
		polygon lower	0.000298883	0.001194	0.00193497	0.00332074	0.00459624	0.00633346	0.00870773	0.0110186	0.0117466	0.0154129
		polygon upper	0.02521	0.0404806	0.0496545	0.0552734	0.0663314	0.0877377	0.0946925	0.090848	0.114625	0.117587
Reflected Relabelling	estimated (EST)	median	1.051e-05	2.94232e-05	4.73275e-05	6.72052e-05	9.33863e-05	0.000124989	0.000148471	0.000187898	0.000206734	0.000235651
		polygon lower	1.1044e-06	5.88434e-06	1.00009e-05	1.96088e-05	2.44008e-05	3.47401e-05	4.38e-05	5.84477e-05	7.34213e-05	8.28999e-05
		polygon upper	0.000250283	0.000355065	0.000386521	0.000513616	0.00052304	0.00057242	0.00065054	0.000746722	0.000815991	0.000819139
	excluded (EXC)	median	0.00201065	0.00537882	0.00868998	0.0124366	0.0173314	0.0228026	0.0275324	0.0315266	0.0393926	0.0439114
		polygon lower	0.00023615	0.00109748	0.0019656	0.00324758	0.00457569	0.00610618	0.00913303	0.0105506	0.0125001	0.0149286
		polygon upper	0.0262941	0.0394223	0.0485733	0.0531509	0.0731789	0.0733685	0.0944086	0.0989107	0.11529	0.108948
standard PCA
BPCA	estimated (EST)	median	0.000132025	0.000359559	0.000545342	0.000770523	0.00105649	0.0012556	0.00159445	0.00198913	0.00206558	0.00235823
		polygon lower	1.75188e-05	6.39601e-05	0.000111766	0.000198756	0.00027851	0.000448883	0.000583992	0.000680833	0.00075723	0.000956752
		polygon upper	0.0015792	0.00230086	0.00306316	0.00396618	0.00404225	0.0049962	0.00552622	0.00552141	0.00598105	0.00599689
	excluded (EXC)	median	0.0013183	0.00319228	0.00458748	0.00668998	0.00814918	0.0103462	0.0122524	0.0143623	0.0167803	0.0189073
		polygon lower	0.000336537	0.00106018	0.00171344	0.0024252	0.00356519	0.00443348	0.00568617	0.00663433	0.00766131	0.00854862
		polygon upper	0.00649159	0.0138503	0.0174892	0.0195246	0.0241593	0.0260265	0.0325784	0.0353998	0.0358316	0.0414089
Reflected Relabelling	estimated (EST)	median	9.11474e-06	2.11374e-05	3.22852e-05	4.50686e-05	5.96073e-05	7.16681e-05	8.57267e-05	9.32665e-05	0.000110712	0.000123541
		polygon lower	8.56895e-07	4.97807e-06	9.3761e-06	1.64531e-05	2.1677e-05	3.00861e-05	3.64188e-05	4.77873e-05	5.97482e-05	6.94307e-05
		polygon upper	4.88971e-05	7.23367e-05	8.48084e-05	0.000114423	0.000134674	0.00016841	0.000179641	0.000199655	0.000220201	0.000255509
	excluded (EXC)	median	0.00126275	0.00309438	0.00460829	0.00671546	0.00823973	0.00994496	0.0131983	0.014144	0.0171085	0.0187382
		polygon lower	0.000209589	0.00101796	0.00162799	0.00255652	0.00340043	0.00444792	0.00566857	0.0059562	0.00725309	0.009038
		polygon upper	0.00743854	0.0140193	0.0157893	0.0226941	0.0249812	0.0273852	0.0309639	0.0329437	0.0374196	0.0429706

## Sheet: Fig. S10
Cranial pPCA scores across Phyllostomidae
Species	pPC1	pPC2	pPC3	Diet
Artibeus_jamaicensis	0.0154905	0.0464701	-0.0210977	frugivore
Carollia_brevicauda	-0.000231092	0.0173222	-0.0165854	frugivore
Carollia_perspicillata	-0.00467907	0.0173829	-0.0093812	frugivore
Centurio_senex	0.204883	0.00989695	-0.0236207	frugivore
Chiroderma_villosum	0.0240355	0.0564351	-0.0208373	frugivore
Choeronycteris_mexicana	-0.153453	0.0408721	-0.0295366	nectarivore
Chrotopterus_auritus	-0.00155267	-0.010264	0.0148719	carnivorous
Desmodus_rotundus	0.0949738	-0.01728	-0.0172945	sanguivore
Diaemus_youngi	0.0964916	0.0237403	-0.0327191	sanguivore
Artibeus_hartii	0.0282189	0.0303726	-0.0212336	frugivore
Glossophaga_soricina	-0.0608752	-0.0361924	0.0053278	nectarivore
Leptonycteris_curasoae	-0.0967352	-0.0531152	-0.0100154	nectarivore
Lophostoma_brasiliense	0.0291863	-0.0359957	0.0197566	omnivore
Lophostoma_silvicolum	0.0234349	-0.0446896	0.0202413	omnivore
Macrotus_waterhousii	-0.0362724	-0.0214192	0.0191419	insectivore
Mesophylla_macconnelli	0.0286	0.0228645	-0.0156888	frugivore
Micronycteris_hirsuta	-0.0250342	-0.0125624	0.0172769	insectivore
Micronycteris_megalotis	-0.0163936	-0.0165208	0.0318201	insectivore
Mimon_crenulatum	0.0141442	0.0418078	0.012903	insectivore
Lonchophylla_robusta	-0.0940281	0.0285473	-0.0264195	nectarivore
Phylloderma_stenops	0.00908864	-0.00291026	-0.00133868	omnivore
Phyllostomus_elongatus	0.00600776	0.0392586	0.0067814	omnivore
Phyllostomus_hastatus	-0.00634399	0.0250762	-0.00531162	carnivorous
Platyrrhinus_dorsalis	-0.00829567	0.0345066	-0.0129495	frugivore
Sphaeronycteris_toxophyllum	0.169235	0.0782334	-0.00578904	frugivore
Sturnira_lilium	0.0379687	0.0403851	-0.0106894	frugivore
Tonatia_saurophila	0.00258694	-0.00874671	0.0151228	insectivore
Trachops_cirrhosus	0.00475261	-0.0362056	-0.00262942	carnivorous
Uroderma_bilobatum	0.00532496	0.0244434	-0.0202156	frugivore
Vampyressa_pusilla	0.0399283	0.041583	-0.0104029	frugivore
Vampyrum_spectrum	-0.0574623	-0.0158364	0.0166357	carnivorous
Diphylla_ecaudata	0.11341	0.018522	-0.0284739	sanguivore
Ametrida_centurio	0.15638	0.0594112	0.0616787	frugivore
Anoura_geoffroyi	-0.0946591	0.022094	-0.0275996	nectarivore
Hylonycteris_underwoodi	-0.116205	0.0271428	-0.0279828	nectarivore
Macrophyllum_macrophyllum	0.0485642	0.0192133	-0.00652047	insectivore
Micronycteris_minuta	-0.0099041	-0.0173244	0.0263914	insectivore
Rhinophylla_pumilio	0.0236723	0.016598	-0.00760883	frugivore

## Sheet: Fig. S11
Mandible pPCA scores across Phyllostomidae
Species	PC1	PC2	Diet
Artibeus_jamaicensis	-0.0776709	0.0160644	frugivore
Carollia_brevicauda	-0.0274191	0.00550196	frugivore
Carollia_perspicillata	0.00558658	0.0103327	frugivore
Centurio_senex	-0.285231	0.0190318	frugivore
Chiroderma_villosum	-0.0855394	0.0182278	frugivore
Choeronycteris_mexicana	0.153839	-0.0194743	nectarivore
Chrotopterus_auritus	0.0247667	0.0317117	carnivorous
Desmodus_rotundus	-0.0505454	-0.106525	sanguivore
Diaemus_youngi	-0.0859888	-0.0732578	sanguivore
Diphylla_ecaudata	-0.119854	-0.0695709	sanguivore
Artibeus_hartii	-0.0870845	0.014747	frugivore
Glossophaga_soricina	0.0249273	-0.018332	nectarivore
Leptonycteris_curasoae	0.0700777	-0.0351616	nectarivore
Lophostoma_brasiliense	-0.0028873	0.0381115	omnivore
Lonchophylla_robusta	0.0671816	-0.0158975	nectarivore
Lophostoma_silvicolum	-0.000633001	0.0387665	omnivore
Macrotus_waterhousii	0.0330229	0.0337046	insectivore
Mesophylla_macconnelli	-0.097348	0.0138311	frugivore
Micronycteris_hirsuta	0.034743	0.0347231	insectivore
Micronycteris_megalotis	0.0329459	0.0274238	insectivore
Micronycteris_minuta	0.0205497	0.0312529	insectivore
Mimon_crenulatum	-0.0155705	0.0291103	insectivore
Phylloderma_stenops	-0.0158885	0.0117788	omnivore
Phyllostomus_elongatus	-0.02056	0.0407026	omnivore
Phyllostomus_hastatus	-0.00588061	0.0226999	carnivorous
Platyrrhinus_dorsalis	-0.0351919	0.0190299	frugivore
Sphaeronycteris_toxophyllum	-0.226481	0.0337965	frugivore
Sturnira_lilium	-0.0817673	-0.00549812	frugivore
Ametrida_centurio	-0.219953	0.0383343	frugivore
Anoura_geoffroyi	0.0665763	-0.0179189	nectarivore
Vampyrum_spectrum	0.0752921	0.0411051	carnivorous
Tonatia_saurophila	0.0177458	0.0329468	insectivore
Trachops_cirrhosus	0.02762	0.00331918	carnivorous
Uroderma_bilobatum	-0.0581372	0.0198271	frugivore
Vampyressa_pusilla	-0.115151	0.0154339	frugivore
Macrophyllum_macrophyllum	-0.0413699	0.02102	insectivore
Lionycteris_spurrelli	0.0224455	-0.024103	nectarivore
Rhinophylla_pumilio	0.0467148	-0.0263506	frugivore

## Sheet: Fig. S12
Cranial PCA scores across bats								Mandible PCA scores across bats
Species	PC1	PC2	PC3	PC4	Echolocation Emission Type	Diet		Species	PC1	PC2	PC3	PC4	Echolocation Emission Type	Diet
Aethalops_alecto	-0.0839973	0.0704453	0.0442147	-0.0261619	Non	frugivore		Aethalops_alecto	-0.0182164	0.0968288	0.000535405	-0.0270564	Non	frugivore
Ametrida_centurio	0.058976	-0.110744	0.0678523	-0.0754531	Nasal	frugivore		Ametrida_centurio	-0.189524	0.0327784	0.0350101	-0.0102435	Nasal	frugivore
Anoura_geoffroyi	-0.0414078	0.085043	-0.041128	-0.00295976	Nasal	nectarivore		Anoura_geoffroyi	0.0955725	-0.0243516	-0.0105135	-0.0284044	Nasal	nectarivore
Antrozous_dubiaquercus	0.0577173	0.0314231	0.0247072	-0.00639314	Oral	insectivore		Antrozous_dubiaquercus	-0.0220264	0.01889	-0.0232749	0.0379904	Oral	insectivore
Antrozous_pallidus	0.0164259	0.0198768	0.0157117	0.0097831	Oral	insectivore		Antrozous_pallidus	-0.0235078	0.0264166	-0.0172513	0.0394488	Oral	insectivore
Artibeus_hartii	0.0025704	-0.00346864	0.0262416	-0.0424	Nasal	frugivore		Artibeus_hartii	-0.0613936	0.0261977	0.00446311	-0.00799838	Nasal	frugivore
Artibeus_jamaicensis	-0.00963334	0.00608172	0.0339323	-0.0359223	Nasal	frugivore		Artibeus_jamaicensis	-0.0515365	0.0332341	0.00480912	0.00981687	Nasal	frugivore
Aselliscus_tricuspidatus	-0.045315	-0.0659028	-0.00724217	0.0186829	Nasal	insectivore		Balantiopteryx_io	-0.0524507	-0.0474978	-0.0139187	-0.0228885	Oral	insectivore
Balantiopteryx_io	0.0684157	-0.0108706	0.0290461	0.0182994	Oral	insectivore		Balantiopteryx_plicata	-0.0423051	-0.0491398	-0.00491024	-0.0282149	Oral	insectivore
Balantiopteryx_plicata	0.0658967	0.0082696	0.0105873	0.0221409	Oral	insectivore		Balionycteris_maculata	-0.0245238	0.0978866	3.82128e-05	-0.0241202	Non	frugivore
Balionycteris_maculata	-0.0776781	0.057488	0.0579224	-0.0340844	Non	frugivore		Barbastella_barbastellus	-0.0350745	-0.0222114	0.00591004	-0.00308543	Oral	insectivore
Barbastella_barbastellus	0.0769954	-0.0259387	-0.0106043	0.00189867	Oral	insectivore		Barbastella_leucomelas	-0.0224821	-0.0242644	0.00260973	0.0010126	Oral	insectivore
Barbastella_leucomelas	0.0741394	-0.0320034	-0.00185535	0.00467708	Oral	insectivore		Cardioderma_cor	0.0166305	0.00327286	0.00429802	0.0329055	Nasal	carnivorous
Cardioderma_cor	-0.0234357	-0.035052	0.0213817	-0.00876352	Nasal	carnivorous		Carollia_brevicauda	-0.00137792	0.0298447	0.00031741	0.00935314	Nasal	frugivore
Carollia_brevicauda	-0.00935236	0.00710371	-0.00245701	-0.0296804	Nasal	frugivore		Carollia_perspicillata	0.0319542	0.0293775	0.00106299	0.0192921	Nasal	frugivore
Carollia_perspicillata	-0.0197889	0.00606773	-0.00445574	-0.0395072	Nasal	frugivore		Centronycteris_centralis	-0.00640872	-0.0409406	0.00343449	-0.0324371	Oral	insectivore
Centronycteris_centralis	0.0467711	0.0128858	-0.0102154	0.0450554	Oral	insectivore		Centurio_senex	-0.250757	0.0116263	0.033706	-0.0244313	Nasal	frugivore
Centronycteris_maximiliani	0.0529834	0.00574723	-0.000949363	0.0370298	Oral	insectivore		Chaerephon_leucogaster	-0.0733234	-0.0260557	0.0115285	0.0010334	Oral	insectivore
Centurio_senex	0.124492	-0.0904925	0.089513	-0.0828059	Nasal	frugivore		Chaerephon_pumilus	-0.0444688	-0.0196944	0.0172487	0.0141342	Oral	insectivore
Chaerephon_leucogaster	0.0500461	0.0156425	0.010669	0.0292759	Oral	insectivore		Chiroderma_villosum	-0.0575338	0.0252901	0.0101323	-0.00177605	Nasal	frugivore
Chaerephon_pumilus	0.0411772	0.0159942	0.00892607	0.0303106	Oral	insectivore		Choeronycteris_mexicana	0.181658	-0.00162484	-0.00132177	-0.0467069	Nasal	nectarivore
Chiroderma_villosum	0.00334416	0.0100658	0.0463622	-0.0371911	Nasal	frugivore		Chrotopterus_auritus	0.0502	0.00623064	-0.0047712	0.047277	Nasal	carnivorous
Chironax_melanocephalus	-0.0806624	0.0601785	0.0459426	-0.0217789	Non	frugivore		Cistugo_lesueuri	0.00336343	-0.0175681	-0.0413213	-0.0101556	Oral	insectivore
Choeronycteris_mexicana	-0.0883021	0.116858	-0.0519801	0.0197787	Nasal	nectarivore		Coelops_frithii	0.0257412	-0.0378152	0.0362786	-0.0183522	Nasal	insectivore
Chrotopterus_auritus	-0.0137112	-0.0146545	-0.0344114	-0.0519571	Nasal	carnivorous		Coleura_afra	0.0330582	-0.0413298	-0.0077418	-0.00532751	Oral	insectivore
Cistugo_lesueuri	0.0372817	0.0367326	0.013219	0.0429228	Oral	insectivore		Cormura_brevirostris	-0.00832939	-0.048069	-0.0132549	-0.00178829	Oral	insectivore
Coelops_frithii	-0.00638498	-0.100961	-0.0175355	-0.00750352	Nasal	insectivore		Corynorhinus_townsendii	0.0122011	-0.0104227	0.00335871	0.00711981	Oral	insectivore
Coleura_afra	0.0347054	0.00335075	0.00862231	0.0160606	Oral	insectivore		Craseonycteris_thonglongyai	-0.0126355	-0.0459181	-0.0010008	-0.0201942	Oral	insectivore
Cormura_brevirostris	0.0657389	0.011427	0.00808848	-0.00509597	Oral	insectivore		Cynomops_abrasus	-0.044427	-0.0121331	0.000744739	0.0340353	Oral	insectivore
Corynorhinus_townsendii	0.00740535	-0.00864483	0.00485215	0.0104094	Oral	insectivore		Cynopterus_brachyotis	0.00510964	0.0951314	-0.00952742	-0.00648736	Non	frugivore
Craseonycteris_thonglongyai	0.0818113	-0.0439019	-0.00345385	-0.00943306	Oral	insectivore		Cynopterus_titthaecheilus	0.0148961	0.0864342	-0.0124728	-0.0035752	Non	frugivore
Cynomops_abrasus	0.0568933	0.0220311	0.0213379	0.0359314	Oral	insectivore		Desmodus_rotundus	-0.0224989	0.0367298	-0.0685471	0.00649548	Nasal	sanguivore
Cynopterus_brachyotis	-0.0914711	0.0699871	0.0489546	-0.0244402	Non	frugivore		Diaemus_youngi	-0.0568955	0.0543701	-0.0496469	-0.0111015	Nasal	sanguivore
Cynopterus_titthaecheilus	-0.104468	0.0813015	0.0453902	-0.008865	Non	frugivore		Diclidurus_scutatus	0.000777124	-0.0448826	-0.0259784	-0.0325858	Oral	insectivore
Desmodus_rotundus	0.047067	-0.0623883	0.0162607	-0.0769678	Nasal	sanguivore		Diphylla_ecaudata	-0.0901869	0.0345525	-0.0339018	-0.0298855	Nasal	sanguivore
Diaemus_youngi	0.0223649	-0.0554591	0.0582201	-0.0639815	Nasal	sanguivore		Dobsonia_moluccensis	0.0408223	0.0865579	0.00309059	0.00703991	Non	frugivore
Diclidurus_scutatus	0.124544	-0.0117484	0.0189865	0.0241228	Oral	insectivore		Dobsonia_praedatrix	0.0349556	0.104022	-0.0128095	0.0346669	Non	frugivore
Diphylla_ecaudata	0.0369397	-0.0708563	0.0586423	-0.0633651	Nasal	sanguivore		Eidolon_helvum	0.0366133	0.0691324	-0.00425013	-0.0188528	Non	frugivore
Dobsonia_moluccensis	-0.14754	0.0803334	0.0290658	-0.00727915	Non	frugivore		Emballonura_alecto	-0.0151403	-0.0442626	-0.00956265	-0.0310344	Oral	insectivore
Dobsonia_praedatrix	-0.139852	0.0712993	0.052459	-0.0176209	Non	frugivore		Eonycteris_spelaea	0.0302884	0.0557657	0.0153327	-0.0537102	Non	nectarivore
Eidolon_helvum	-0.131959	0.0792099	0.00968651	-0.00743328	Non	frugivore		Epomophorus_wahlbergi	0.0460378	0.0604056	0.00584927	-0.0363049	Non	frugivore
Emballonura_alecto	0.0304032	0.00238295	0.00233799	0.0223103	Oral	insectivore		Epomops_franqueti	0.0570548	0.0536092	0.0228064	-0.0552485	Non	frugivore
Emballonura_monticola	0.044991	0.00354503	-0.00953447	0.0219172	Oral	insectivore		Eptesicus_fuscus	-0.0433215	0.0184843	-0.0154212	0.021338	Oral	insectivore
Eonycteris_spelaea	-0.101223	0.0611011	-0.00363493	-0.0244382	Non	nectarivore		Eumops_auripendulus	-0.00526682	-0.0187485	0.0254862	0.0476735	Oral	insectivore
Epomophorus_wahlbergi	-0.111628	0.105784	-0.0135868	0.0220261	Non	frugivore		Eumops_glaucinus	0.00599032	-0.018742	0.0200495	0.0175783	Oral	insectivore
Epomops_franqueti	-0.127869	0.0817875	0.00419087	0.00452126	Non	frugivore		Eumops_hansae	-0.0386846	-0.0167942	0.00657055	0.016213	Oral	insectivore
Eptesicus_fuscus	0.0475522	0.04953	0.0274267	0.0405654	Oral	insectivore		Eumops_underwoodi	0.00859441	-0.00924644	0.013885	0.0563821	Oral	insectivore
Eumops_auripendulus	0.0491625	-0.00878021	0.0251171	0.00499404	Oral	insectivore		Furipterus_horrens	-0.00968633	-0.0585776	-0.0455287	-0.0298514	Oral	insectivore
Eumops_glaucinus	0.0550452	0.0182457	-0.0235218	0.0391867	Oral	insectivore		Glauconycteris_argentata	-0.0869161	-0.0121879	-0.0279613	-0.0267907	Oral	insectivore
Eumops_hansae	0.0341063	0.0173086	-0.00503944	0.035461	Oral	insectivore		Glauconycteris_variegata	-0.0746024	-0.0108564	-0.0275173	-0.0155361	Oral	insectivore
Eumops_underwoodi	0.0283407	0.0309216	0.00250687	0.0424515	Oral	insectivore		Glossophaga_soricina	0.0534062	-0.00365039	-0.0166509	-0.0193856	Nasal	nectarivore
Furipterus_horrens	0.0867817	0.0248402	-0.0479594	-0.00842843	Oral	insectivore		Hipposideros_armiger	0.0407139	-0.00169332	0.0208269	0.0339471	Nasal	insectivore
Glauconycteris_argentata	0.164684	0.0360533	0.0514887	-0.00191939	Oral	insectivore		Hipposideros_caffer	-0.0142463	-0.0281838	0.0228381	6.00284e-05	Nasal	insectivore
Glauconycteris_variegata	0.153545	0.032154	0.0526784	-0.0025031	Oral	insectivore		Hipposideros_commersoni	0.0277021	0.0193336	0.024557	0.0596378	Nasal	insectivore
Glossophaga_soricina	-0.0228341	0.0336123	-0.0797479	-0.0288853	Nasal	nectarivore		Hipposideros_fulvus	0.0160089	-0.0146599	0.0335131	0.0203804	Nasal	insectivore
Hipposideros_armiger	-0.0282951	-0.0569668	0.0203283	-0.00533077	Nasal	insectivore		Hipposideros_pratti	0.0192178	0.00414114	0.026529	0.0208005	Nasal	insectivore
Hipposideros_caffer	-0.0180967	-0.0939141	0.0174269	-0.00440516	Nasal	insectivore		Hipposideros_speoris	0.0175359	-0.0218709	0.0278667	0.0160915	Nasal	insectivore
Hipposideros_commersoni	-0.0111141	-0.0504019	0.0142104	-0.0201198	Nasal	insectivore		Hypsignathus_monstrosus	0.0742788	0.0566007	0.0208285	-0.0505073	Non	frugivore
Hipposideros_fulvus	-0.029813	-0.0740961	-0.00228825	-0.00628266	Nasal	insectivore		Hypsugo_crassulus	-0.0373003	-0.00907511	-0.0180062	-0.00427261	Oral	insectivore
Hipposideros_pratti	-0.0184979	-0.05673	0.00897687	0.0182265	Nasal	insectivore		Kerivoula_minuta	-0.0165124	-0.0334702	-0.0364858	-0.00901883	Oral	insectivore
Hipposideros_speoris	-0.0274433	-0.0572386	0.0184508	0.00725825	Nasal	insectivore		Lasionycteris_noctivagans	-0.0188841	-0.0102737	-0.0266337	-0.00914399	Oral	insectivore
Hylonycteris_underwoodi	-0.0554521	0.0983128	-0.0437935	0.00613141	Nasal	nectarivore		Lasiurus_cinereus	-0.0827011	-0.0108472	0.00257407	-0.00817594	Oral	insectivore
Hypsignathus_monstrosus	-0.146258	0.0899165	-0.0191443	-0.000141125	Non	frugivore		Lasiurus_intermedius	-0.0220804	0.0222012	-0.0291127	0.0344444	Oral	insectivore
Hypsugo_crassulus	0.0842318	0.0205601	0.0120167	0.0241041	Oral	insectivore		Leptonycteris_curasoae	0.0983938	0.00244037	-0.0119437	-0.0293006	Nasal	nectarivore
Kerivoula_minuta	0.0580401	0.0322852	-0.0129177	0.0119308	Oral	insectivore		Lionycteris_spurrelli	0.0492139	0.00486217	-0.00631805	-0.035482	Nasal	nectarivore
Lasionycteris_noctivagans	0.0559999	0.0497395	0.00874306	0.0480318	Oral	insectivore		Lonchophylla_robusta	0.0943749	-0.00243965	-0.0203033	-0.0210442	Nasal	nectarivore
Lasiurus_cinereus	0.138956	0.0243259	0.0417923	0.00680552	Oral	insectivore		Lophostoma_brasiliense	0.0249181	0.0291191	-0.00254409	0.047091	Nasal	omnivore
Lasiurus_intermedius	0.0992835	0.0282009	0.0377412	0.00565119	Oral	insectivore		Lophostoma_silvicolum	0.0265434	0.027088	-0.00702353	0.0565307	Nasal	omnivore
Leptonycteris_curasoae	-0.0308069	0.0554557	-0.102745	-0.00045137	Nasal	nectarivore		Macroderma_gigas	0.0199223	-0.00602485	0.0314052	0.042118	Nasal	carnivorous
Lonchophylla_robusta	-0.0521081	0.0747259	-0.0367468	0.00512489	Nasal	nectarivore		Macroglossus_sobrinus	0.0746168	0.0476983	0.0303878	-0.055537	Non	nectarivore
Lophostoma_brasiliense	0.0246647	-0.0319606	-0.048662	-0.0608899	Nasal	omnivore		Macrophyllum_macrophyllum	-0.0151763	-0.00377502	-0.00921924	0.00759116	Nasal	insectivore
Lophostoma_silvicolum	0.0267329	-0.0206143	-0.0537063	-0.0722013	Nasal	omnivore		Macrotus_waterhousii	0.0604368	0.0120179	-0.0226213	0.0326062	Nasal	insectivore
Macroderma_gigas	-0.0234631	-0.0184024	0.00382902	-0.0142632	Nasal	carnivorous		Megaderma_spasma	0.0127864	-0.00478107	0.00531599	0.031872	Nasal	insectivore
Macroglossus_sobrinus	-0.150542	0.0690005	-0.0460832	-0.0120127	Non	nectarivore		Megaerops_wetmorei	-0.00319396	0.0857865	-0.00735454	-0.0250036	Non	frugivore
Macrophyllum_macrophyllum	0.0282467	-0.0295795	0.00598554	-0.0210237	Nasal	insectivore		Mesophylla_macconnelli	-0.0670576	0.0124278	0.013844	-0.0253287	Nasal	frugivore
Macrotus_waterhousii	-0.020627	0.00210547	-0.0700925	-0.0299019	Nasal	insectivore		Micronycteris_hirsuta	0.0609933	0.0195132	-0.0235248	0.0455194	Nasal	insectivore
Megaderma_spasma	-0.0222219	-0.0206774	0.00998621	-0.017427	Nasal	insectivore		Micronycteris_megalotis	0.0588212	0.000315466	-0.0196666	0.0217629	Nasal	insectivore
Megaerops_wetmorei	-0.085289	0.0678174	0.0534401	-0.019537	Non	frugivore		Micronycteris_minuta	0.0468155	-0.00456226	-0.0182066	0.0251946	Nasal	insectivore
Mesophylla_macconnelli	0.00596409	-0.0105901	0.0167843	-0.0374267	Nasal	frugivore		Micropteropus_pusillus	-0.000765247	0.0536368	0.0102539	-0.0632446	Non	nectarivore
Micronycteris_hirsuta	-0.0185873	0.00361555	-0.0560517	-0.0476988	Nasal	insectivore		Mimon_crenulatum	0.0106928	-0.00494961	0.00494137	0.0220593	Nasal	insectivore
Micronycteris_megalotis	-0.0130078	-0.012527	-0.0634585	-0.0444333	Nasal	insectivore		Miniopterus_australis	-0.000204308	-0.033949	-0.0182716	-0.0216762	Oral	insectivore
Micronycteris_minuta	-0.00597801	-0.0089715	-0.0573751	-0.0523574	Nasal	insectivore		Miniopterus_inflatus	0.0316765	-0.0331794	-0.0215948	-0.00522854	Oral	insectivore
Micropteropus_pusillus	-0.0864844	0.0755618	0.0189059	-0.00638777	Non	nectarivore		Miniopterus_schreibersii	0.00312285	-0.0382773	-0.0194851	-0.0265773	Oral	insectivore
Mimon_crenulatum	-0.00193495	-0.0249823	0.00125094	-0.0139325	Nasal	insectivore		Molossops_temminckii	-0.0319	-0.0254083	-0.00285289	0.0178048	Oral	insectivore
Miniopterus_australis	0.111463	0.0130902	-0.0478927	-0.0355551	Oral	insectivore		Molossus_molossus	-0.0618171	-0.00349304	0.0292737	0.0388269	Oral	insectivore
Miniopterus_inflatus	0.0882739	0.0320932	-0.050527	-0.0200451	Oral	insectivore		Molossus_rufus	-0.0532402	-0.00752052	0.0288311	0.0434462	Oral	insectivore
Miniopterus_schreibersii	0.121514	0.0323867	-0.0435816	-0.0248979	Oral	insectivore		Mops_condylurus	0.00926102	-0.0209723	-0.00687699	-0.000217691	Oral	insectivore
Molossops_temminckii	0.0706905	0.031278	0.0132888	0.040136	Oral	insectivore		Mormoops_blainvillii	0.0581196	-0.0647568	-0.0851254	0.00991329	Oral	insectivore
Molossus_molossus	0.0464931	-0.0263839	0.0387296	-0.0174593	Oral	insectivore		Mormoops_megalophylla	0.0429986	-0.0595149	-0.0985637	-0.0011902	Oral	insectivore
Molossus_rufus	0.0361576	-0.0235391	0.0363274	-0.0121192	Oral	insectivore		Mormopterus_planiceps	-0.0336069	-0.0102218	0.00641271	0.0266863	Oral	insectivore
Mops_condylurus	0.022663	0.0372503	-0.0224466	0.0552183	Oral	insectivore		Mosia_nigrescens	-0.0185068	-0.0435979	-0.0272487	-0.0142176	Oral	insectivore
Mormoops_blainvillii	0.225358	0.072076	-0.0905846	-0.0263381	Oral	insectivore		Murina_leucogaster	-0.0211575	0.0279724	-0.0126578	0.0186428	Oral	insectivore
Mormoops_megalophylla	0.224282	0.0454095	-0.0655203	-0.0473458	Oral	insectivore		Myonycteris_angolensis	0.0405315	0.0636741	0.00308232	-0.0328652	Non	frugivore
Mormopterus_planiceps	0.0309291	0.0351609	0.00966724	0.0536375	Oral	insectivore		Myonycteris_relicta	0.0456684	0.0641103	0.0232678	-0.0511203	Non	frugivore
Mosia_nigrescens	0.0391627	-0.00607378	0.0207724	0.00863137	Oral	insectivore		Myotis_daubentonii	-0.0223028	-0.0186581	-0.0347016	-0.019273	Oral	insectivore
Murina_leucogaster	0.0196491	0.0329171	-0.000662092	-0.0109177	Oral	insectivore		Myotis_evotis	0.0201586	-0.0117173	-0.035291	0.00314315	Oral	insectivore
Myonycteris_angolensis	-0.120906	0.0911959	0.00557911	0.00152758	Non	frugivore		Myotis_keenii	0.00574999	-0.0173607	-0.0362499	-0.00314759	Oral	insectivore
Myonycteris_relicta	-0.113338	0.0766141	0.00162752	-0.0112529	Non	frugivore		Myotis_lucifugus	-0.0144063	-0.0160928	-0.0368152	-0.00756458	Oral	insectivore
Myotis_daubentonii	0.0697488	0.031518	0.000191391	0.00367901	Oral	insectivore		Myotis_sodalis	-0.00640052	-0.0157204	-0.0313108	-0.0109851	Oral	insectivore
Myotis_evotis	0.0191957	0.0585717	-0.0284179	0.0225084	Oral	insectivore		Myotis_velifer	0.0145333	-0.0176942	-0.0377126	-0.00132612	Oral	insectivore
Myotis_keenii	0.0452057	0.0545052	-0.0182684	0.0263678	Oral	insectivore		Myotis_yumanensis	-0.00329184	-0.0206515	-0.0340096	-0.0144206	Oral	insectivore
Myotis_lucifugus	0.0551028	0.0463755	-0.0070904	0.0228684	Oral	insectivore		Mystacina_tuberculata	-0.0109402	0.00277332	-0.0180547	0.0186448	Oral	insectivore
Myotis_sodalis	0.0520038	0.0524513	-0.0131208	0.034806	Oral	insectivore		Myzopoda_aurita	-0.0208001	-0.0558421	-0.023847	-0.0342714	Oral	insectivore
Myotis_velifer	0.0500558	0.052829	-0.00860144	0.0143271	Oral	insectivore		Myzopoda_schliemanni	-0.0178802	-0.0562066	-0.0227499	-0.0297682	Oral	insectivore
Myotis_yumanensis	0.0647056	0.0365046	-0.00708537	0.00832327	Oral	insectivore		Natalus_stramineus	0.0733172	-0.0476078	-0.025522	-0.0197884	Oral	insectivore
Mystacina_tuberculata	0.0350875	0.0192414	-0.0384135	-0.006232	Oral	insectivore		Neoromicia_capensis	-0.0256679	0.00098755	-0.0201856	0.00391603	Oral	insectivore
Myzopoda_aurita	0.0775415	0.0114531	0.00939743	0.0221429	Oral	insectivore		Neoromicia_nanus	-0.0637915	-0.021616	-0.0215812	-0.0210889	Oral	insectivore
Myzopoda_schliemanni	0.0658447	0.0214215	0.0166825	0.0223039	Oral	insectivore		Noctilio_albiventris	-0.0891933	-0.0228753	-0.0211825	0.038725	Oral	insectivore
Natalus_stramineus	0.0257633	0.0396379	-0.0981647	-0.0226147	Oral	insectivore		Noctilio_leporinus	-0.0537634	-0.0272942	-0.0248569	0.035606	Oral	carnivorous
Neoromicia_capensis	0.0656134	0.0309157	0.0211981	0.0400162	Oral	insectivore		Nyctalus_noctula	-0.0435534	-0.00801016	-0.00562779	0.0171905	Oral	insectivore
Neoromicia_nanus	0.0571943	0.0199367	0.0215462	0.0247174	Oral	insectivore		Nycteris_arge	-0.00819014	0.0199067	0.0193847	0.00107831	Nasal	insectivore
Noctilio_albiventris	0.127876	0.00194548	0.00406734	-0.0609785	Oral	insectivore		Nycteris_hispida	-0.00574199	0.00571113	0.0174882	-0.00550549	Nasal	insectivore
Noctilio_leporinus	0.112816	0.0297663	0.00400662	-0.0324419	Oral	carnivorous		Nycteris_thebaica	0.013196	0.00326802	0.0247435	0.00846862	Nasal	insectivore
Nyctalus_noctula	0.115618	0.032921	0.031235	0.0397427	Oral	insectivore		Nycteris_tragata	0.0158672	-0.00335127	0.00711725	-0.00647434	Nasal	insectivore
Nycteris_arge	-0.0511271	-0.0843614	0.0334142	0.0143053	Nasal	insectivore		Nycticeinops_schlieffeni	-0.0257616	-0.0160156	-0.0250845	-0.0134899	Oral	insectivore
Nycteris_hispida	-0.056441	-0.0948778	0.0152852	0.034291	Nasal	insectivore		Nycticeius_humeralis	-0.0436275	0.00125308	-0.0189933	0.00159105	Oral	insectivore
Nycteris_thebaica	-0.0451849	-0.090874	0.00811042	0.0213991	Nasal	insectivore		Nyctimene_albiventer	0.000201719	0.0947875	0.00112801	-0.0219417	Non	frugivore
Nycteris_tragata	-0.0435753	-0.0672485	0.0290365	0.034552	Nasal	insectivore		Nyctinomops_laticaudatus	-0.00801903	-0.0253555	0.00928505	0.0135888	Oral	insectivore
Nycticeinops_schlieffeni	0.0652017	0.0236639	0.00997723	0.0171009	Oral	insectivore		Nyctinomops_macrotis	0.0299952	-0.0249156	0.0290733	0.00420189	Oral	insectivore
Nycticeius_humeralis	0.0771482	0.0374655	0.0291017	0.0289524	Oral	insectivore		Nyctophilus_arnhemensis	-0.00866053	0.00525447	-0.0160418	0.024851	Oral	insectivore
Nyctimene_albiventer	-0.104599	0.0500118	0.0712924	-0.0215484	Non	frugivore		Otomops_martiensseni	0.0477929	-0.0279948	0.0368037	0.00274905	Oral	insectivore
Nyctinomops_laticaudatus	0.0357856	0.0124562	-0.010839	0.025733	Oral	insectivore		Paranyctimene_raptor	-0.0144943	0.0778107	-0.00488827	-0.0183081	Non	frugivore
Nyctinomops_macrotis	-0.0035818	0.0237419	-0.0416043	0.0314188	Oral	insectivore		Penthetor_lucasi	-0.0168255	0.0902394	-0.0183285	-0.0332196	Non	frugivore
Nyctophilus_arnhemensis	0.0551201	0.00918376	0.00857007	0.000861219	Oral	insectivore		Peropteryx_kappleri	0.0149713	-0.0407755	-0.00278844	-0.00732514	Oral	insectivore
Otomops_martiensseni	-0.00806851	0.00356102	-0.0399714	0.0306858	Oral	insectivore		Peropteryx_trinitatis	-0.00978532	-0.0525885	-0.00636626	-0.0268289	Oral	insectivore
Paranyctimene_raptor	-0.10788	0.0611635	0.0576468	-0.019889	Non	frugivore		Phylloderma_stenops	0.00970279	0.041065	-0.0220432	0.0230012	Nasal	omnivore
Penthetor_lucasi	-0.0717868	0.0597907	0.0144205	-0.039613	Non	frugivore		Phyllostomus_elongatus	0.00608905	0.0105741	-0.00389199	0.0328596	Nasal	omnivore
Peropteryx_kappleri	0.0331331	0.00397279	-0.0136906	0.016087	Oral	insectivore		Phyllostomus_hastatus	0.0216771	0.0261684	-0.00961186	0.0301804	Nasal	carnivorous
Peropteryx_trinitatis	0.047424	-0.0181705	-0.0153388	0.00838708	Oral	insectivore		Pipistrellus_subflavus	-0.0412892	-0.00961396	-0.028174	-0.0130535	Oral	insectivore
Phylloderma_stenops	-0.00801209	-0.0123479	-0.0221205	-0.0523489	Nasal	omnivore		Platyrrhinus_dorsalis	-0.00918137	0.0145922	0.00831828	-0.0088861	Nasal	frugivore
Phyllostomus_elongatus	-0.0146758	-0.0152287	-0.000499897	-0.0266974	Nasal	omnivore		Plecotus_auritus	0.00353216	-0.0130396	-0.00559274	0.0174692	Oral	insectivore
Phyllostomus_hastatus	-0.0179577	-0.00302573	-0.00896075	-0.0257855	Nasal	carnivorous		Ptenochirus_jagori	-0.0159561	0.101637	-0.0151847	0.0150043	Non	frugivore
Pipistrellus_subflavus	0.0649817	0.0264459	0.0179657	0.0162961	Oral	insectivore		Pteronotus_davyi	0.0297202	-0.0493768	-0.0512172	0.0229686	Oral	insectivore
Platyrrhinus_dorsalis	-0.0203897	0.0103449	0.00821322	-0.0273276	Nasal	frugivore		Pteronotus_parnellii	0.0179038	-0.0417853	-0.048402	0.0148796	Oral	insectivore
Plecotus_auritus	-0.00158147	0.00412996	0.0051077	0.0117116	Oral	insectivore		Pteropus_poliocephalus	0.0307415	0.0873073	-0.005374	0.0141244	Non	frugivore
Ptenochirus_jagori	-0.106963	0.0789467	0.0600134	-0.00898397	Non	frugivore		Pteropus_scapulatus	0.0273369	0.0825618	-0.0130334	0.00816019	Non	frugivore
Pteronotus_davyi	0.112084	0.01429	-0.0649988	-0.0175409	Oral	insectivore		Pteropus_vampyrus	0.0625109	0.0910172	-0.0169249	0.0350182	Non	frugivore
Pteronotus_parnellii	0.052547	0.014035	-0.051422	-0.0094807	Oral	insectivore		Rhinolophus_acuminatus	0.0362397	-0.0343323	0.0496611	0.00321302	Nasal	insectivore
Pteropus_poliocephalus	-0.16424	0.0909536	0.0256233	-0.0179955	Non	frugivore		Rhinolophus_affinis	0.0567524	-0.0382441	0.0417117	0.00912918	Nasal	insectivore
Pteropus_scapulatus	-0.133409	0.0716913	0.0327663	-0.034104	Non	frugivore		Rhinolophus_clivosus	0.0199191	-0.0173829	0.0487474	0.0193314	Nasal	insectivore
Pteropus_vampyrus	-0.16889	0.104627	0.00143543	0.00811361	Non	frugivore		Rhinolophus_creaghi	0.0324562	-0.0379131	0.0447766	-0.00584898	Nasal	insectivore
Rhinolophus_acuminatus	-0.0733969	-0.0831432	-0.00699479	0.0241015	Nasal	insectivore		Rhinolophus_darlingi	0.00791994	-0.0283641	0.0497871	-0.00294591	Nasal	insectivore
Rhinolophus_affinis	-0.0629016	-0.093897	-0.0192401	0.0110393	Nasal	insectivore		Rhinolophus_eloquens	0.0259507	-0.0148663	0.0520686	0.0142638	Nasal	insectivore
Rhinolophus_celebensis	-0.0741999	-0.0798153	-0.0130857	0.0273663	Nasal	insectivore		Rhinolophus_euryale	-0.00768917	-0.0343124	0.0554994	-0.00415597	Nasal	insectivore
Rhinolophus_clivosus	-0.0484692	-0.0800329	0.00932496	0.0198582	Nasal	insectivore		Rhinolophus_ferrumequinum	0.0296378	-0.0136215	0.0467821	0.00731042	Nasal	insectivore
Rhinolophus_creaghi	-0.0674344	-0.0837793	-0.0309322	0.030309	Nasal	insectivore		Rhinolophus_fumigatus	0.0326902	-0.0165228	0.0401692	0.0156292	Nasal	insectivore
Rhinolophus_darlingi	-0.0640757	-0.0773838	-0.0041725	0.030307	Nasal	insectivore		Rhinolophus_hildebrandti	0.0313526	-0.0051247	0.0474803	0.0213688	Nasal	insectivore
Rhinolophus_eloquens	-0.0508165	-0.0701268	0.000531979	0.0120097	Nasal	insectivore		Rhinolophus_hipposideros	0.0161427	-0.0388105	0.0422334	-0.0173464	Nasal	insectivore
Rhinolophus_euryale	-0.0397845	-0.100452	-4.5071e-05	0.0195004	Nasal	insectivore		Rhinolophus_landeri	0.0168535	-0.0346816	0.0443425	0.00523103	Nasal	insectivore
Rhinolophus_ferrumequinum	-0.0547025	-0.072294	-0.0155811	0.0192401	Nasal	insectivore		Rhinolophus_lepidus	0.0138591	-0.0424131	0.047006	0.00456363	Nasal	insectivore
Rhinolophus_fumigatus	-0.0414245	-0.0753785	-0.0072625	0.0149283	Nasal	insectivore		Rhinolophus_macrotis	0.00672731	-0.0338736	0.051656	-0.0211615	Nasal	insectivore
Rhinolophus_hildebrandti	-0.0491061	-0.0699149	-0.00989784	0.0155612	Nasal	insectivore		Rhinolophus_mehelyi	-0.015825	-0.031123	0.0495628	-0.00531411	Nasal	insectivore
Rhinolophus_hipposideros	-0.0658218	-0.0984095	-0.0199232	0.0306847	Nasal	insectivore		Rhinolophus_monoceros	5.59637e-05	-0.043659	0.0459149	-0.0213255	Nasal	insectivore
Rhinolophus_landeri	-0.0535366	-0.0919797	-0.0123455	0.0181844	Nasal	insectivore		Rhinolophus_pusillus	0.0132142	-0.0362779	0.0487698	-0.0179918	Nasal	insectivore
Rhinolophus_lepidus	-0.0527489	-0.0869025	-0.0190437	0.0223473	Nasal	insectivore		Rhinolophus_rex	0.0328216	-0.0292169	0.0576277	-0.0163921	Nasal	insectivore
Rhinolophus_luctus	-0.0918843	-0.0679949	-0.0279949	0.017659	Nasal	insectivore		Rhinolophus_rufus	0.0478224	-0.0346167	0.050281	0.000712947	Nasal	insectivore
Rhinolophus_macrotis	-0.0793843	-0.0807415	-0.0257799	0.0146939	Nasal	insectivore		Rhinolophus_sedulus	0.010678	-0.0366245	0.044346	-0.0109053	Nasal	insectivore
Rhinolophus_mehelyi	-0.0187222	-0.0927879	0.0105904	0.0180756	Nasal	insectivore		Rhinolophus_simulator	0.0256462	-0.038735	0.0410943	-0.00698173	Nasal	insectivore
Rhinolophus_monoceros	-0.0582557	-0.100769	-0.0255479	0.0182588	Nasal	insectivore		Rhinolophus_sinicus	0.012932	-0.0354344	0.0500051	-0.0174207	Nasal	insectivore
Rhinolophus_philippinensis	-0.115965	-0.0883588	-0.0438358	0.024466	Nasal	insectivore		Rhinonicteris_aurantia	0.00979325	-0.0319078	0.0395725	0.00385928	Nasal	insectivore
Rhinolophus_pusillus	-0.0618148	-0.0974194	-0.022872	0.019246	Nasal	insectivore		Rhinophylla_pumilio	0.0718954	0.0271232	0.007509	0.00116335	Nasal	frugivore
Rhinolophus_rex	-0.100543	-0.066879	-0.0380777	0.0363016	Nasal	insectivore		Rhinopoma_hardwickii	-0.0418728	-0.00138392	-0.000794909	0.0143386	Nasal	insectivore
Rhinolophus_rufus	-0.0685658	-0.0742105	-0.0339975	0.0189688	Nasal	insectivore		Rhinopoma_muscatellum	-0.0373349	-0.00808672	0.00586846	0.0173468	Nasal	insectivore
Rhinolophus_sedulus	-0.0667493	-0.0796899	-0.0165164	0.0327309	Nasal	insectivore		Rhogeessa_parvula	-0.0275329	0.00342781	-0.0198437	0.0162589	Oral	insectivore
Rhinolophus_simulator	-0.0621083	-0.0966506	-0.01683	0.00719594	Nasal	insectivore		Rhynchonycteris_naso	-0.0215711	-0.0577688	-0.0156648	-0.0355806	Oral	insectivore
Rhinolophus_sinicus	-0.0608895	-0.0846166	-0.025974	0.0244174	Nasal	insectivore		Rousettus_aegyptiacus	0.0392482	0.0645093	0.00461296	-0.0214419	Non	frugivore
Rhinolophus_swinnyi	-0.0313532	-0.0943861	-0.00585239	0.0143238	Nasal	insectivore		Rousettus_amplexicaudatus	0.0269189	0.069345	0.0079698	-0.0210519	Non	frugivore
Rhinolophus_thomasi	-0.0519799	-0.0833581	-0.000263691	0.0266815	Nasal	insectivore		Rousettus_leschenaultii	0.0224549	0.0660432	0.0132699	-0.025742	Non	frugivore
Rhinolophus_trifoliatus	-0.082774	-0.0635328	-0.0154439	0.0311604	Nasal	insectivore		Saccopteryx_bilineata	0.0226066	-0.0552107	-0.0148687	-0.0116933	Oral	insectivore
Rhinonicteris_aurantia	-0.0228919	-0.0921864	-0.0106463	-0.00304519	Nasal	insectivore		Saccopteryx_gymnura	-0.0297319	-0.0497886	-0.00798771	-0.0236115	Oral	insectivore
Rhinophylla_pumilio	-0.00289007	-0.0117355	0.00850982	-0.0481959	Nasal	frugivore		Saccopteryx_leptura	-0.014131	-0.0556712	-0.00719382	-0.0192334	Oral	insectivore
Rhinopoma_hardwickii	0.00873226	-0.00639461	0.0394525	0.0262235	Nasal	insectivore		Sauromys_petrophilus	-0.00120249	-0.00191363	0.00788708	0.0187777	Oral	insectivore
Rhinopoma_muscatellum	-0.0267059	-0.0124756	0.0305903	0.0323688	Nasal	insectivore		Scotoecus_hirundo	-0.0690166	-0.0145556	-0.0113463	0.0146161	Oral	insectivore
Rhogeessa_parvula	0.0620562	0.0336639	0.0133662	0.0284633	Oral	insectivore		Scotophilus_dinganii	-0.0289065	0.0351459	-0.0347929	0.0352962	Oral	insectivore
Rhynchonycteris_naso	0.0565592	-0.0169532	-0.00271604	-0.020391	Oral	insectivore		Scotophilus_kuhlii	-0.0329496	0.0141791	-0.0317788	0.0297432	Oral	insectivore
Rousettus_aegyptiacus	-0.118648	0.0806172	-0.00452584	-0.0166051	Non	frugivore		Sphaeronycteris_toxophyllum	-0.196359	0.0344425	0.0236438	-0.012144	Nasal	frugivore
Rousettus_amplexicaudatus	-0.114939	0.0717411	-0.000833287	-0.0101401	Non	frugivore		Sturnira_lilium	-0.056186	0.037011	0.0144003	0.00651834	Nasal	frugivore
Rousettus_leschenaultii	-0.111597	0.0846401	0.00724854	-0.000599457	Non	frugivore		Syconycteris_australis	0.0303139	0.0729412	0.0222426	-0.0405969	Non	nectarivore
Saccolaimus_flaviventris	0.0486744	0.0318518	0.00963772	0.0345625	Oral	insectivore		Tadarida_brasiliensis	-0.00202321	-0.0216689	0.00753712	0.00430545	Oral	insectivore
Saccopteryx_bilineata	0.0392956	0.00100096	0.00239376	0.000407699	Oral	insectivore		Taphozous_hildegardeae	-0.00439642	-0.0150853	-0.0397622	-0.00376701	Oral	insectivore
Saccopteryx_gymnura	0.0265491	-0.018619	0.010538	-0.00251391	Oral	insectivore		Taphozous_melanopogon	0.0471067	-0.00527051	-0.0464481	0.00691975	Oral	insectivore
Saccopteryx_leptura	0.0339654	-0.00021047	0.00931231	0.00826019	Oral	insectivore		Thyroptera_discifera	0.0730353	-0.0566176	-0.0548327	-0.0279387	Oral	insectivore
Sauromys_petrophilus	-0.0148709	0.0619957	0.020353	0.100752	Oral	insectivore		Thyroptera_tricolor	0.0589242	-0.0617631	-0.0551764	-0.0169185	Oral	insectivore
Scotoecus_hirundo	0.0960407	0.0295501	0.0589743	0.0325279	Oral	insectivore		Tonatia_saurophila	0.0453116	0.0298025	-0.0113832	0.0429997	Nasal	insectivore
Scotophilus_dinganii	0.0900183	0.0263621	0.0321894	-0.00138016	Oral	insectivore		Trachops_cirrhosus	0.0538391	-0.0205747	-0.0213895	0.0261076	Nasal	carnivorous
Scotophilus_kuhlii	0.0800782	0.0249629	0.0302053	0.0094151	Oral	insectivore		Triaenops_afer	0.0110954	-0.019463	0.0612737	0.0123124	Nasal	insectivore
Sphaeronycteris_toxophyllum	0.0786451	-0.0958585	0.0951471	-0.0663706	Nasal	frugivore		Triaenops_persicus	0.0166511	-0.0212626	0.0545067	0.0101493	Nasal	insectivore
Sturnira_lilium	-0.0108809	-0.0202053	0.0408546	-0.0506219	Nasal	frugivore		Tylonycteris_robustula	-0.12953	0.00549228	0.00270201	-0.0203175	Oral	insectivore
Syconycteris_australis	-0.124633	0.047063	0.00730075	-0.0306296	Non	nectarivore		Uroderma_bilobatum	-0.0319785	0.0239792	0.00485407	0.00504574	Nasal	frugivore
Tadarida_brasiliensis	0.0216053	0.016488	-0.00343455	0.0332291	Oral	insectivore		Vampyressa_pusilla	-0.0849636	0.0377056	0.0322332	-0.0113401	Nasal	frugivore
Taphozous_hildegardeae	0.086406	0.0147962	0.00418217	0.0121373	Oral	insectivore		Vampyrum_spectrum	0.102423	0.0167144	-0.0024528	0.0407517	Nasal	carnivorous
Taphozous_melanopogon	0.0650748	0.0136114	-0.00328435	0.0212732	Oral	insectivore
Thyroptera_discifera	0.0599001	0.0318731	-0.09151	-0.0237955	Oral	insectivore
Thyroptera_tricolor	0.0638082	0.0233176	-0.0776074	-0.0268613	Oral	insectivore
Tonatia_saurophila	-0.00875034	-0.0196791	-0.0348713	-0.0514442	Nasal	insectivore
Trachops_cirrhosus	0.0223953	-0.00837831	-0.0547167	-0.0379718	Nasal	carnivorous
Triaenops_afer	-0.0398369	-0.0844079	-0.00384943	-0.00715072	Nasal	insectivore
Triaenops_persicus	-0.0374459	-0.086908	0.00353748	0.00456332	Nasal	insectivore
Tylonycteris_robustula	0.0847352	0.0442983	0.0666283	0.0749488	Oral	insectivore
Uroderma_bilobatum	-0.0140815	0.0108155	0.0143362	-0.0501554	Nasal	frugivore
Vampyressa_pusilla	0.000750394	-0.0149558	0.0377497	-0.0495464	Nasal	frugivore
Vampyrum_spectrum	-0.0314373	0.0231991	-0.0699557	-0.0263019	Nasal	carnivorous

## Sheet: Fig. S15
Cranium PCA scores across Phyllostomidae
Species	PC1	PC2	PC3	Diet
Artibeus_jamaicensis	0.0127142	0.0407781	-0.00379072	frugivore
Carollia_brevicauda	-0.00943401	0.0117078	0.00722197	frugivore
Carollia_perspicillata	-0.0133421	0.00880357	0.0061999	frugivore
Centurio_senex	0.187676	0.0173493	-0.0262897	frugivore
Chiroderma_villosum	0.0223961	0.0555027	-0.00816389	frugivore
Choeronycteris_mexicana	-0.164407	0.0654465	0.0192945	nectarivore
Chrotopterus_auritus	-0.0125891	-0.0307292	-0.0155117	carnivorous
Desmodus_rotundus	0.0806528	-0.0562556	0.0786985	sanguivore
Diaemus_youngi	0.0869403	-0.0102579	0.0821893	sanguivore
Artibeus_hartii	0.0217051	0.0234142	0.0115498	frugivore
Glossophaga_soricina	-0.0790088	-0.0382517	0.012521	nectarivore
Leptonycteris_curasoae	-0.117617	-0.0456698	0.0285932	nectarivore
Lophostoma_brasiliense	0.0122093	-0.0590581	-0.01694	omnivore
Lophostoma_silvicolum	0.0058016	-0.0617385	-0.0178878	omnivore
Macrotus_waterhousii	-0.0505601	-0.0375516	-0.0294241	insectivore
Mesophylla_macconnelli	0.0217875	0.0163765	0.000305569	frugivore
Micronycteris_hirsuta	-0.0374681	-0.0296379	-0.0249204	insectivore
Micronycteris_megalotis	-0.0305083	-0.0392314	-0.0268714	insectivore
Mimon_crenulatum	0.00764674	0.0205173	-0.0263532	insectivore
Lonchophylla_robusta	-0.10486	0.0407422	0.0137934	nectarivore
Phylloderma_stenops	-0.00130388	-0.022312	0.000181694	omnivore
Phyllostomus_elongatus	0.000255429	0.0196959	-0.0271264	omnivore
Phyllostomus_hastatus	-0.0135527	0.0103897	-0.0153303	carnivorous
Platyrrhinus_dorsalis	-0.0115716	0.0312285	-0.0167064	frugivore
Sphaeronycteris_toxophyllum	0.163516	0.0376992	-0.0203725	frugivore
Sturnira_lilium	0.0339659	0.0247318	0.021944	frugivore
Tonatia_saurophila	-0.00802956	-0.0347025	-0.0116373	insectivore
Trachops_cirrhosus	-0.0126697	-0.0476407	-0.0121952	carnivorous
Uroderma_bilobatum	0.000824855	0.0183457	0.00543941	frugivore
Vampyressa_pusilla	0.0354649	0.0306672	0.00629966	frugivore
Vampyrum_spectrum	-0.0692638	-0.0263768	-0.0366441	carnivorous
Diphylla_ecaudata	0.102132	-0.017481	0.0774952	sanguivore
Ametrida_centurio	0.149773	0.0233027	-0.0444318	frugivore
Anoura_geoffroyi	-0.10784	0.0388568	0.0180572	nectarivore
Hylonycteris_underwoodi	-0.128865	0.0488515	0.0199075	nectarivore
Macrophyllum_macrophyllum	0.037446	0.00605338	-0.0223161	insectivore
Micronycteris_minuta	-0.0243674	-0.0369255	-0.0251999	insectivore
Rhinophylla_pumilio	0.0143513	0.00335956	0.0184209	frugivore

## Sheet: Fig. S16
Mandible PCA scores across Phyllostomidae
Species	PC1	PC2	PC3	Diet
Artibeus_jamaicensis	-0.0536613	0.00948608	-0.00113025	frugivore
Carollia_brevicauda	-0.00251667	-3.85616e-05	-0.00410092	frugivore
Carollia_perspicillata	0.0308438	0.00351357	0.00592829	frugivore
Centurio_senex	-0.256559	0.0100574	-0.0211581	frugivore
Chiroderma_villosum	-0.0600901	0.013182	-0.0111382	frugivore
Choeronycteris_mexicana	0.179647	-0.0123831	-0.0729956	nectarivore
Chrotopterus_auritus	0.0536957	0.0232906	0.0316837	carnivorous
Desmodus_rotundus	-0.0178905	-0.122436	0.0540529	sanguivore
Diaemus_youngi	-0.0555991	-0.0924112	0.0379233	sanguivore
Diphylla_ecaudata	-0.0887433	-0.0849923	0.0118806	sanguivore
Artibeus_hartii	-0.0627853	0.00728155	-0.0149312	frugivore
Glossophaga_soricina	0.0540826	-0.0192287	-0.0290647	nectarivore
Leptonycteris_curasoae	0.0981508	-0.0312073	-0.0455628	nectarivore
Lophostoma_brasiliense	0.0245292	0.0272572	0.0404637	omnivore
Lonchophylla_robusta	0.0959245	-0.0154881	-0.0329192	nectarivore
Lophostoma_silvicolum	0.027152	0.0271016	0.0474961	omnivore
Macrotus_waterhousii	0.0618299	0.025112	0.0248098	insectivore
Mesophylla_macconnelli	-0.0713584	0.0121597	-0.0364101	frugivore
Micronycteris_hirsuta	0.0632155	0.0243628	0.0372601	insectivore
Micronycteris_megalotis	0.0616232	0.0203842	0.0139149	insectivore
Micronycteris_minuta	0.0497229	0.0238207	0.017031	insectivore
Mimon_crenulatum	0.0123047	0.0240572	0.00505205	insectivore
Phylloderma_stenops	0.0106953	0.00132827	0.0256634	omnivore
Phyllostomus_elongatus	0.00723548	0.0313097	0.0219514	omnivore
Phyllostomus_hastatus	0.0212405	0.0141042	0.0238455	carnivorous
Platyrrhinus_dorsalis	-0.0114922	0.0173314	-0.0278573	frugivore
Sphaeronycteris_toxophyllum	-0.201687	0.0210733	-0.0110945	frugivore
Sturnira_lilium	-0.0573934	-0.0107273	-0.00569553	frugivore
Ametrida_centurio	-0.197568	0.0264674	-0.0172975	frugivore
Anoura_geoffroyi	0.0963118	-0.0143707	-0.0482475	nectarivore
Vampyrum_spectrum	0.10236	0.0332457	0.0200778	carnivorous
Tonatia_saurophila	0.0457137	0.0208996	0.0392863	insectivore
Trachops_cirrhosus	0.0591166	-0.00246246	0.018468	carnivorous
Uroderma_bilobatum	-0.0340613	0.0149192	-0.0116735	frugivore
Vampyressa_pusilla	-0.0921404	0.0107075	-0.0262477	frugivore
Macrophyllum_macrophyllum	-0.0118884	0.01411	0.00235247	insectivore
Lionycteris_spurrelli	0.0500435	-0.0235022	-0.0453786	nectarivore
Rhinophylla_pumilio	0.0699953	-0.0273155	-0.0162379	frugivore

## Sheet: cranium landmarks
Coordinate data for geometric morphometric landmarks and semilandmarks for micro-CT scanned bat crania
Genus	Species	Family	Shi Tree label	x1	y1	z1	x2	y2	z2	x3	y3	z3	x4	y4	z4	x5	y5	z5	x6	y6	z6	x7	y7	z7	x8	y8	z8	x9	y9	z9	x10	y10	z10	x11	y11	z11	x12	y12	z12	x13	y13	z13	x14	y14	z14	x15	y15	z15	x16
Cistugo	lesuri	Cistugidae	Cistugo_lesueuri	17.1259	8.16712	16.5273	15.1363	8.30454	16.6342	17.8661	9.14666	16.0481	14.3553	9.19826	16.1973	18.148	9.89993	15.8562	14.1499	9.9894	15.98	18.5567	11.1377	15.4869	13.5486	11.1035	15.5325	18.4638	14.1577	15.6164	13.903	14.2297	15.7272	17.1524	16.931	15.488	15.3378	16.9471	15.5291	18.6667	17.3759	16.2888	13.7887	17.3656	16.4268	19.903	19.672	16.5988	12.6768
Craseonycteris	thonglongyai	Craesonycteridae	Craseonycteris_thonglongyai	16.3492	10.8212	16.9018	15.633	10.8414	16.8809	17.1513	11.2685	16.6305	14.848	11.3205	16.6204	17.5134	11.8102	16.253	14.5155	11.9943	16.2912	17.8801	12.3382	15.9517	14.1249	12.4727	15.9574	17.9659	14.5676	15.8829	14.3728	14.7769	15.9411	17.1172	16.2997	15.8747	15.3809	16.3553	15.8538	17.9977	16.6972	16.4344	14.6206	16.9983	16.47	19.1182	18.5922	16.4729	13.7469
Balantiopteryx	io	Emballonuridae	Balantiopteryx_io	16.5955	9.14099	16.3626	15.6407	9.13225	16.4054	17.5669	9.87742	16.4878	14.7603	9.92446	16.5197	17.9068	10.657	16.1927	14.4003	10.6862	16.2877	18.4457	11.6771	15.4512	13.7677	11.7121	15.5155	18.8233	14.3138	15.3976	13.6062	14.3998	15.4984	17.4058	16.2144	14.8615	14.9979	16.21	14.9039	18.7387	17.0692	16.3032	13.831	17.1815	16.4138	20.1917	19.4835	16.7035	12.4128
Balantiopteryx	io	Emballonuridae	Balantiopteryx_io	16.4831	9.17245	16.9215	15.5452	9.20485	17.0355	17.4791	9.84591	16.6831	14.6381	9.93361	16.7679	17.8369	10.5214	16.4337	14.3043	10.6559	16.5715	18.4064	11.6167	15.6215	13.7308	11.7069	15.7668	18.8198	14.177	15.4075	13.5136	14.359	15.5327	17.276	16.0908	14.9208	15.1272	16.0868	14.9713	18.8067	16.9593	16.2806	13.782	17.1883	16.4077	20.2023	19.5121	16.6279	12.4214
Balantiopteryx	io	Emballonuridae	Balantiopteryx_io	16.4785	9.25605	16.7091	15.5679	9.31364	16.7098	17.3234	9.97417	16.78	14.6638	10.0438	16.8511	17.8147	10.7223	16.4946	14.3601	10.8502	16.563	18.3652	11.7061	15.6198	13.7416	11.8126	15.727	18.6034	14.2476	15.5863	13.628	14.488	15.595	17.2973	16.1542	14.8538	15.1357	16.2531	14.9435	18.6134	16.9089	16.284	13.8849	17.1824	16.4036	20.1291	19.3336	16.6593	12.6029
Balantiopteryx	io	Emballonuridae	Balantiopteryx_io	16.5523	9.62535	16.7001	15.5406	9.61424	16.6608	17.255	10.3166	16.7713	14.7976	10.3598	16.7895	17.5927	10.9633	16.6154	14.5919	11.0761	16.6332	18.2205	11.8891	15.7953	13.9705	11.9608	15.8376	18.5849	14.4531	15.5326	13.7177	14.5906	15.6408	17.3073	16.301	14.9284	15.2684	16.2861	14.9497	18.7227	17.0439	16.2594	13.9104	17.261	16.3785	20.0447	19.4915	16.49	12.6615
Balantiopteryx	io	Emballonuridae	Balantiopteryx_io	16.689	9.34412	16.6849	15.7547	9.33718	16.7462	17.509	10.1179	16.6078	14.9753	10.1451	16.6734	17.8757	10.7592	16.4264	14.5301	10.8711	16.4545	18.485	11.7428	15.6289	13.9132	11.7454	15.7567	18.8477	14.4033	15.5528	13.6287	14.471	15.6364	17.3842	16.144	15.0434	15.1579	16.1963	15.0696	18.5474	17.0547	16.3303	14.0096	17.1175	16.3887	19.894	19.4589	16.3809	12.7328
Balantiopteryx	plicata	Emballonuridae	Balantiopteryx_plicata	16.8221	8.74199	17.2894	15.6915	8.71135	17.322	17.727	9.57041	17.2355	14.8187	9.56154	17.3417	18.0485	10.4455	16.9535	14.4947	10.4129	16.9761	18.7058	11.6085	15.9286	13.8021	11.5616	16.0553	18.897	14.4484	15.5241	13.8003	14.4918	15.608	17.4599	17.0694	14.6664	15.1178	16.9997	14.6934	18.7679	17.7043	16.0329	13.7949	17.6602	16.1583	20.2823	20.3628	15.9223	12.3354
Balantiopteryx	plicata	Emballonuridae	Balantiopteryx_plicata	16.5594	8.79888	16.4566	15.7833	8.79057	16.4794	17.6113	9.40246	16.6406	14.8232	9.48038	16.718	18.075	10.1798	16.5016	14.497	10.1996	16.5344	18.6086	11.4618	15.7252	13.7422	11.352	15.7207	18.9715	14.2519	15.2743	13.5728	14.3039	15.3674	17.285	16.5801	14.8858	15.2523	16.6959	14.8579	18.7807	17.1805	16.3165	13.8109	17.2727	16.3388	20.1298	20.1931	16.5173	12.6468
Balantiopteryx	plicata	Emballonuridae	Balantiopteryx_plicata	16.6341	8.66415	16.9476	15.4618	8.72826	16.993	17.5412	9.26665	16.9427	14.63	9.38404	17.0477	17.9045	10.0094	16.724	14.2689	10.0962	16.7908	18.667	11.2238	15.7835	13.5544	11.3067	15.9239	19.1961	14.3374	15.2259	13.0999	14.4582	15.3231	17.3918	16.708	14.9319	15.1549	16.8002	14.9548	18.6837	17.4509	16.1672	13.9848	17.4456	16.2879	20.3752	19.8701	16.1586	12.4218
Centronycteris	centralis	Emballonuridae	Centronycteris_centralis	16.4835	7.89428	16.3652	15.5133	7.91599	16.3381	17.4557	8.35938	16.611	14.7406	8.49777	16.5767	17.9406	9.16445	16.3206	14.1846	9.37064	16.3198	18.9803	10.5127	15.4802	13.277	10.6399	15.556	19.0045	13.8378	15.4037	13.3172	14.0226	15.4055	17.3952	16.1697	15.0106	15.1523	16.19	15.0822	18.5041	17.1528	16.1994	14.0685	17.3381	16.2929	20.09	20.237	16.4236	12.6987
Centronycteris	maxmiliani	Emballonuridae	Centronycteris_maximiliani	16.3421	8.59456	16.2845	15.6332	8.62812	16.3778	17.2042	9.0169	16.7991	14.6194	9.08643	16.7498	17.7446	9.59651	16.5326	14.1329	9.73567	16.5153	18.6851	10.9646	15.6849	13.425	11.202	15.725	18.8753	14.123	15.389	13.3482	14.4011	15.378	17.3471	16.4435	15.1026	NA	NA	NA	18.4013	17.1966	16.0753	14.1166	17.4493	16.1933	19.8958	19.7728	16.4494	12.9005
Coleura	afra	Emballonuridae	Coleura_afra	16.6336	6.76052	15.4074	15.4705	6.74484	15.4281	17.4999	7.39156	16.1886	14.7079	7.43943	16.2769	17.9922	8.60778	15.8967	14.2849	8.61276	15.9375	19.1403	10.1269	15.1228	13.2148	10.2014	15.2358	19.5216	13.9722	15.0988	12.8517	14.0926	15.1908	17.4542	16.5861	14.6884	14.9548	16.6849	14.6787	18.4421	17.5716	16.2734	14.0883	17.797	16.3334	NA	NA	NA	12.1693
Coleura	afra	Emballonuridae	Coleura_afra	16.6164	6.64669	15.7573	15.4862	6.66174	15.7791	17.5915	7.54376	16.1157	14.6375	7.60565	16.1417	18.1967	8.52848	15.6311	14.0571	8.65211	15.7275	19.0699	10.1696	15.0957	13.0064	10.3044	15.1758	19.7206	14.0543	14.9931	12.5687	14.1844	15.0772	17.5158	16.9877	14.5783	15.0384	16.9557	14.6506	18.5791	17.9311	16.1405	13.9774	17.9957	16.1724	20.8007	21.124	16.4105	11.9034
Coleura	afra	Emballonuridae	Coleura_afra	16.7267	6.81974	15.8513	15.3961	6.8595	16.0538	17.737	7.49609	16.46	14.5436	7.52281	16.5455	18.1341	8.51974	16.0292	14.1028	8.68173	16.1674	19.137	10.1746	15.1829	13.0354	10.3222	15.3577	19.7066	14.0809	15.0213	12.7347	14.2398	15.1547	17.6294	16.8602	14.5263	14.9101	16.9151	14.536	18.5984	17.9252	16.1619	14.0424	17.9796	16.2669	20.9243	20.9374	16.0041	12.0276
Coleura	afra	Emballonuridae	Coleura_afra	16.5046	6.6502	16.0339	15.2185	6.70362	16.0363	17.4253	7.40583	16.5899	14.2825	7.56172	16.6608	18.088	8.34637	16.1303	13.9057	8.46004	16.2084	19.1246	10.0494	15.3927	12.9777	10.2063	15.4795	19.7007	13.9241	15.0658	12.627	14.1429	15.1984	17.4659	16.8031	14.3817	15.0616	16.9999	14.4244	18.5274	17.869	16.1003	14.1069	18.0402	16.1566	21.0693	21.0892	15.8606	NA
Coleura	afra	Emballonuridae	Coleura_afra	16.6962	6.37641	16.134	15.23	6.40731	16.1806	17.6832	7.15327	16.3925	14.4306	7.29939	16.4794	18.1568	8.14066	15.8464	14.0319	8.32315	16.0921	19.0584	9.87209	15.2106	12.9823	10.114	15.3129	19.7988	13.6503	14.8077	12.5809	13.9072	14.9151	17.4217	16.8278	14.635	14.9053	16.8449	14.3531	18.6088	17.6914	15.9472	14.0418	17.6876	16.0944	20.9534	21.1384	15.6766	NA
Cormura	brevirostris	Emballonuridae	Cormura_brevirostris	16.7526	8.08511	16.882	15.3523	8.12759	16.8841	17.3716	8.73085	16.999	14.6156	8.67919	17.0662	17.9087	9.43834	16.681	14.1401	9.52848	16.6651	18.7964	10.8185	15.6817	13.3413	10.9406	15.8499	19.417	14.284	15.0266	12.9703	14.4394	15.217	17.2918	17.1767	14.4397	15.1011	17.1779	14.4827	18.3014	17.7361	15.9774	14.1105	17.9458	15.9973	20.5014	20.5402	16.0089	12.0324
Diclidurus	scutatus	Emballonuridae	Diclidurus_scutatus	16.6191	7.93649	18.2815	15.2104	7.98612	18.2874	17.5473	9.03683	18.5858	14.2844	9.18088	18.568	17.6636	9.69958	17.9245	14.2156	9.85827	17.9492	18.6907	10.1485	16.3842	13.2687	10.4187	16.4611	19.2035	13.6135	15.4549	13.1259	13.8732	15.5764	17.6993	16.7509	14.4026	14.7028	16.8665	14.4434	19.0277	17.7943	15.7622	13.6095	17.9552	15.8736	20.6944	21.0248	16.0007	12.2185
Emballonura	alecto	Emballonuridae	Emballonura_alecto	16.6718	8.35364	16.4822	15.6358	8.3975	16.5094	17.4768	9.16725	16.6595	14.8924	9.21934	16.7269	17.8311	9.98762	16.3544	14.4626	10.0269	16.4373	18.4148	11.0695	15.7881	13.9382	11.184	15.9341	18.7782	14.1253	15.3946	13.7508	14.2179	15.5672	17.3059	16.3315	14.9688	15.1684	16.3721	14.9693	18.5362	17.1434	16.375	13.9086	17.2546	16.4372	19.9498	19.6153	16.2893	12.8476
Emballonura	alecto	Emballonuridae	Emballonura_alecto	16.5438	8.32373	16.5561	15.5036	8.33566	16.5017	17.3296	9.11996	16.726	14.8465	9.16446	16.7676	17.7497	9.89434	16.4535	14.357	9.92665	16.4875	18.216	10.9773	15.9066	13.9597	11.128	15.9536	18.7963	14.0553	15.4622	13.5922	14.2113	15.5425	17.3079	16.065	14.8839	15.0468	16.1609	14.9101	18.5276	17.1697	16.4903	14.0177	17.3548	16.5389	20.0358	19.6366	16.3227	12.7518
Emballonura	monticola	Emballonuridae	Emballonura_monticola	NA	NA	NA	NA	NA	NA	17.4838	9.50396	17.0254	14.794	9.58935	17.1109	17.825	10.2258	16.7423	14.3668	10.289	16.8233	18.3743	11.3627	16.0127	13.7716	11.4425	16.0609	18.7933	14.3472	15.489	13.6438	14.4442	15.6276	17.2732	16.176	14.7627	15.1927	16.4598	15.1002	18.2507	17.4276	16.1933	14.2867	17.3264	16.2641	19.9189	19.73	16.3121	12.6308
Mosia	nigrescens	Emballonuridae	Mosia_nigrescens	16.4332	9.38543	16.3745	15.6279	9.39801	16.345	17.153	9.93317	16.2617	14.9116	9.98226	16.3053	17.6136	10.6726	16.0945	14.5151	10.7681	16.1474	18.1277	11.5286	15.5857	14.0518	11.7196	15.6372	18.6017	14.1218	15.3978	13.762	14.2872	15.5382	17.1451	16.2449	15.1488	15.3087	16.3053	15.1688	18.2306	17.0269	16.491	14.3234	17.094	16.5119	19.594	19.2085	16.3489	13.2689
Mosia	nigrescens	Emballonuridae	Mosia_nigrescens	16.5912	9.33501	16.5592	15.6795	9.41096	16.6174	17.3344	9.97879	16.3756	14.8323	10.1124	16.5098	17.8803	10.7124	16.067	14.4138	10.888	16.2909	18.3899	11.5587	15.5217	14.001	11.6965	15.7421	18.6593	14.2415	15.3536	13.6388	14.3381	15.4164	17.0589	16.2328	15.0645	15.4344	16.2574	15.1284	18.1185	17.0022	16.298	14.3611	17.0546	16.361	19.5559	19.1828	16.3692	13.1122
Peropteryx	kappleri	Emballonuridae	Peropteryx_kappleri	16.3879	7.66866	16.5261	15.4856	7.79674	16.7667	17.255	8.42555	17.0754	14.511	8.54008	17.0515	17.7626	9.53715	16.8125	14.1718	9.71042	16.762	18.7872	10.9043	15.7746	13.3904	11.1564	15.8432	19.1566	14.1885	15.3471	13.2391	14.5039	15.4788	17.389	16.3583	14.9948	15.0665	16.5356	15.0517	18.4152	17.3607	16.2369	14.2751	17.5733	16.3493	20.1823	19.7374	16.2052	12.7179
Peropteryx	trinitatis	Emballonuridae	Peropteryx_trinitatis	16.1011	9.34428	16.5381	15.5315	9.16856	16.4314	17.1087	9.65389	16.8186	14.8067	9.7984	16.8678	17.5799	10.5187	16.5285	14.3463	10.7362	16.5386	18.3041	11.5413	15.7293	13.7501	11.7584	15.7869	18.7313	14.3925	15.4605	13.5894	14.6176	15.5853	17.4188	16.229	15.2021	15.1064	16.3836	15.1992	18.0886	16.7674	16.3977	14.5316	16.8816	16.493	19.6007	19.1889	16.1812	13.0705
Rhynchonycteris	naso	Emballonuridae	Rhynchonycteris_naso	16.6724	9.79035	16.5975	15.539	9.86561	16.6627	17.5393	10.2429	16.6236	14.8084	10.2392	16.7197	17.7922	10.9445	16.3121	14.4035	10.9177	16.3904	18.1076	12.2723	15.7721	13.9796	12.2661	15.8779	18.0623	14.4759	15.5046	14.2088	14.4945	15.6429	17.2729	16.6252	14.9312	15.0697	16.6977	15.0039	18.2387	16.8177	16.1332	14.2511	16.9034	16.2044	19.5058	19.2937	16.7086	13.115
Rhynchonycteris	naso	Emballonuridae	Rhynchonycteris_naso	16.4664	9.97915	16.607	15.5995	10.0388	16.5779	17.3931	10.2897	16.6065	14.5164	10.3714	16.6071	17.7161	10.7971	16.3209	14.3312	11.0917	16.4067	18.2436	12.0289	15.626	NA	NA	NA	18.3435	14.3127	15.2839	NA	NA	NA	17.5172	16.6202	14.7891	15.2819	16.7294	14.7409	18.2487	16.858	16.0611	NA	NA	NA	19.6162	19.3427	16.6164	13.412
Saccolaimus	flaviventris	Emballonuridae	Saccolaimus_flaviventris	16.9029	2.13196	16.415	14.979	2.06449	16.3724	18.3766	2.60494	16.8362	13.4226	2.70776	16.8508	18.7572	3.95927	15.3435	13.405	4.25063	15.4362	20.6984	6.98968	13.7896	11.3277	7.19822	13.9327	20.6058	13.1685	14.0382	11.9137	13.2898	14.1831	18.1215	17.1315	14.6871	14.4113	17.1849	14.7926	19.8477	20.1538	15.5958	12.7966	20.2496	15.7013	23.5507	24.5516	17.298	9.22343
Saccopteryx	bilineata	Emballonuridae	Saccopteryx_bilineata	16.7905	8.06072	16.0339	15.6165	8.0425	15.9851	17.5569	8.62213	16.3098	14.8983	8.63175	16.4015	17.7078	9.75524	16.2287	14.415	9.58397	16.2558	18.5801	10.8558	15.309	13.6557	10.8096	15.4088	18.9774	14.0925	15.1953	13.6666	14.0218	15.3251	17.2115	16.568	14.7578	15.2637	16.6254	14.7818	18.347	17.2767	16.1547	14.2529	17.3479	16.2668	20.2633	19.8782	16.0839	12.4196
Saccopteryx	bilineata	Emballonuridae	Saccopteryx_bilineata	16.5955	7.78442	16.6413	15.5594	7.71587	16.6861	17.4951	8.4003	16.5975	14.632	8.47488	16.6491	17.864	9.49468	16.2782	14.3268	9.58874	16.3444	18.5756	10.7192	15.5424	13.6052	10.8809	15.6748	19.169	14.1589	15.2455	13.15	14.2714	15.3031	17.2168	16.7104	14.7991	15.2403	16.7878	14.8184	18.3458	17.7632	16.0893	14.2401	17.5791	16.2015	20.1999	20.12	15.8642	12.4751
Saccopteryx	bilineata	Emballonuridae	Saccopteryx_bilineata	16.5032	7.69362	16.6739	15.4152	7.70223	16.6987	17.2146	8.52348	16.6974	14.6649	8.54183	16.7386	17.7855	9.29603	16.3447	14.1582	9.41239	16.3963	18.4838	10.6155	15.5806	13.7065	10.7705	15.7126	19.0205	14.1091	15.2419	13.2878	14.3241	15.2664	17.3614	16.5712	14.7219	15.2002	16.692	14.7434	18.3005	17.2388	16.2053	14.4085	17.3366	16.2896	20.3003	19.9964	15.9279	12.531
Saccopteryx	gymnura	Emballonuridae	Saccopteryx_gymnura	16.6759	9.54264	16.2389	15.7701	9.51806	16.2319	17.4279	10.082	16.2511	15.0639	10.0807	16.2613	17.7756	10.7917	16.0134	14.6209	10.7738	16.0445	18.2143	11.8051	15.6041	14.2041	11.7734	15.6849	18.6815	14.5186	15.3541	13.8378	14.476	15.4702	17.1814	16.3865	15.0731	15.3375	16.3661	15.0881	18.0634	16.9118	16.2481	14.4398	16.785	16.3346	19.5166	19.4114	16.2939	13.0489
Saccopteryx	leptura	Emballonuridae	Saccopteryx_leptura	16.5153	8.81661	16.4983	15.5636	8.86973	16.5178	17.1613	9.4478	16.4374	14.8515	9.53157	16.4302	17.6151	10.2934	16.3117	14.4274	10.3205	16.1578	18.3109	11.2838	15.5724	13.8873	11.4091	15.6574	18.8002	14.3329	15.4706	13.4792	14.5626	15.4961	17.2003	16.5708	14.9263	15.3081	16.722	15.0084	18.1896	17.1955	16.2628	14.4093	17.3707	16.3472	19.8691	19.481	15.8911	12.9097
Saccopteryx	leptura	Emballonuridae	Saccopteryx_leptura	16.3974	8.93938	16.6743	15.4695	8.9482	16.6593	17.0652	9.45854	16.5569	14.8236	9.66717	16.5509	17.475	10.3426	16.4128	14.5385	10.4423	16.4599	18.1717	11.2049	15.7676	13.7914	11.3443	15.792	18.9301	14.2109	15.3883	13.3941	14.4206	15.5865	17.3169	16.5447	14.7951	15.2213	16.5839	14.8735	18.2093	17.1355	16.173	14.411	17.2762	16.2724	19.9055	19.6934	15.9346	12.967
Saccopteryx	leptura	Emballonuridae	Saccopteryx_leptura	16.4668	9.53923	16.8338	15.6702	9.45459	17.1334	17.0622	9.83671	16.8821	14.9605	10.0239	16.9432	17.6669	10.5826	16.4944	14.5781	10.6817	16.5658	18.3304	11.4107	16.0223	13.8966	11.5169	16.0182	18.8843	14.4671	15.5356	13.5393	14.6391	15.5744	17.1714	16.423	14.9257	NA	NA	NA	18.3305	17.428	16.1361	14.2978	17.4385	16.1879	19.8659	19.4611	15.8882	12.8582
Taphozous	hildegardeae	Emballonuridae	Taphozous_hildegardeae	17.0982	5.7207	18.3752	15.2338	5.78024	18.3817	17.6834	6.33511	17.6905	14.3895	6.4885	17.7144	17.7767	7.83564	16.8876	14.4014	7.90792	16.9615	19.3383	9.55039	15.0653	12.9638	9.73302	15.2068	19.5982	14.0864	14.6686	12.7807	14.1904	14.8164	17.9003	17.797	13.8646	14.568	17.8862	13.9316	19.9237	18.45	15.6877	12.459	18.4532	15.6582	21.7038	22.6297	15.9418	11.0338
Taphozous	hildegardeae	Emballonuridae	Taphozous_hildegardeae	16.7498	5.43392	16.8644	15.2022	5.52604	16.9118	17.5036	6.43307	17.241	14.452	6.60824	17.3061	17.6204	7.74528	16.5552	14.3423	7.87336	16.6178	19.1732	9.52562	14.7954	12.8718	9.78919	15.0106	19.6288	13.8713	14.5811	12.6134	14.1214	14.6905	17.9856	17.7961	13.994	14.5638	17.7624	14.0139	19.7789	18.116	15.7812	12.7954	18.2966	15.8446	21.651	22.2681	16.3552	11.3494
Taphozous	melanopogon	Emballonuridae	Taphozous_melanopogon	16.9123	3.63301	16.9681	14.9875	3.70984	17.0657	17.6264	5.05066	17.507	14.1418	5.0924	17.4466	17.4393	6.56531	16.2916	14.1758	6.72698	16.5818	19.5877	8.45148	14.5493	12.5384	8.75683	14.6164	20.0732	13.4759	14.42	12.1265	13.7174	14.6851	17.9641	17.8706	13.5883	14.4997	17.6621	13.7678	19.9377	18.8712	15.6322	12.6415	18.9401	15.8401	22.0995	23.2586	16.2099	10.8801
Taphozous	melanopogon	Emballonuridae	Taphozous_melanopogon	17.0455	5.35626	17.2702	15.2514	5.31014	17.285	17.6958	6.34824	17.3974	14.5082	6.28487	17.5581	17.9216	7.8244	16.6648	14.3752	7.93395	16.6872	19.334	9.62435	14.7945	12.9323	9.68473	14.9415	19.6456	14.007	14.702	12.5553	14.1274	14.7395	17.7614	17.7829	13.8469	14.7158	17.7968	14.1016	19.7379	18.4452	15.8208	12.7672	18.5273	15.8271	NA	NA	NA	11.0579
Taphozous	melanopogon	Emballonuridae	Taphozous_melanopogon	16.7586	5.56574	16.3339	15.3826	5.59266	16.3639	17.3589	6.29015	17.1249	14.7948	6.26805	17.1151	17.3964	7.93973	16.5594	14.5599	7.94894	16.5603	18.8464	9.61504	14.8792	13.2732	9.75604	14.9629	19.2015	14.1151	14.7863	13.3438	14.2751	14.9509	17.7989	17.298	14.6875	14.8458	17.4175	14.6742	19.695	18.3635	16.1812	12.8371	18.485	16.2166	21.5379	22.145	17.0367	11.2642
Taphozous	melanopogon	Emballonuridae	Taphozous_melanopogon	NA	NA	NA	NA	NA	NA	17.474	6.86343	18.345	14.5823	6.9946	18.4445	17.7366	7.91238	17.1743	14.4945	8.27237	17.5524	18.9912	9.9116	15.6773	12.9856	9.94533	15.6893	19.724	14.1102	14.8786	12.6912	14.2821	14.9853	18.12	17.8884	13.9919	14.5121	18.0868	14.0943	19.7816	18.4592	15.6225	12.86	18.7261	15.7285	21.5673	22.9615	15.8982	11.3152
Furipterus	horrens	Furipteridae	Furipterus_horrens	16.4818	9.05644	17.7371	15.6496	9.0987	17.7072	17.2504	9.93409	17.2308	14.8978	10.0551	17.2745	17.5981	10.684	16.7607	14.5198	10.8141	16.8443	18.1582	11.8304	15.8978	14.0532	11.9733	16.0222	18.1521	14.3729	15.4809	14.2854	14.5382	15.5669	17.3836	16.6506	15.4763	15.2325	16.6725	15.4926	18.1378	16.8927	15.8855	14.3867	17.006	15.9425	19.5054	18.7687	16.6311	13.2592
Aselliscus	tricuspidatus	Hipposideridae	Aselliscus_tricuspidatus	16.4308	8.6847	15.0671	15.9037	8.67397	15.0482	17.4128	9.48901	15.3371	14.742	9.55432	15.3534	17.7695	10.1037	15.0176	14.3903	10.2717	15.1347	18.1413	11.1848	14.9356	13.9796	11.3896	15.0302	18.3728	14.1331	15.5071	13.9567	14.2884	15.5978	17.2069	15.6874	15.6229	15.2594	15.9441	15.6435	18.0025	17.0742	16.1879	14.5603	17.2021	16.2234	19.6118	19.5127	16.4329	13.1298
Coelops	frithii	Hipposideridae	Coelops_frithii	16.3215	8.06448	14.7473	NA	NA	NA	17.7515	9.42463	14.851	14.4936	9.47854	14.8881	17.7866	10.0123	14.434	14.3728	10.0696	14.4634	18.3619	11.1018	14.4165	13.9394	11.2087	14.4411	18.7369	14.2377	15.3489	13.6299	14.356	15.3722	17.0576	15.7159	15.6174	15.4078	15.7981	15.6172	18.1182	16.833	16.3644	14.474	16.9493	16.4271	19.7782	19.3616	16.7737	12.9142
Coelops	frithii	Hipposideridae	Coelops_frithii	16.0492	8.24892	14.4048	15.6607	8.30573	14.4191	17.3603	9.48339	14.86	14.455	9.5136	14.9626	17.5485	9.95674	14.5187	14.2484	10.107	14.5888	17.9763	11.0807	14.5249	13.9354	11.2259	14.6062	18.7362	14.0915	15.3575	13.6518	14.3352	15.5423	17.1053	15.6489	15.6963	15.4428	15.7586	15.7267	18.1669	16.5475	16.4198	14.401	16.8136	16.4593	19.7231	19.1859	16.7498	13.0273
Hipposideros	armiger	Hipposideridae	Hipposideros_armiger	15.7907	-0.011592	13.0776	15.0559	-0.035448	13.1112	18.3834	1.52252	13.67	12.2539	1.85947	13.9675	19.6525	3.08104	12.3799	11.4854	3.62975	12.5673	19.8271	5.83099	12.3664	10.5185	5.87283	11.5414	21.179	12.095	13.4174	10.7701	12.4991	13.5511	17.9578	15.3829	14.9307	NA	NA	NA	20.3491	19.6115	15.7356	12.4579	19.8574	15.9614	23.8371	24.8345	16.2307	9.67512
Hipposideros	armiger	Hipposideridae	Hipposideros_armiger	16.2955	0.387381	13.9427	15.7365	0.330136	13.8315	18.9859	2.12169	14.9408	12.7602	2.22009	15.0133	20.134	3.40743	13.6618	12.0422	3.49629	13.7157	20.8391	5.61322	12.3419	11.227	5.67055	12.4641	21.7963	12.613	13.3757	10.6777	12.6571	13.5768	18.07	15.6246	14.8099	14.4112	15.6116	14.8288	20.3099	19.8658	15.5173	12.2197	19.9627	15.4735	23.8706	25.1619	15.8915	8.94851
Hipposideros	armiger	Hipposideridae	Hipposideros_armiger	16.0271	-0.172177	13.2942	15.5035	-0.123914	13.3157	19.0063	1.47224	14.0659	12.7523	1.61231	14.1612	19.9106	2.94506	12.8291	11.8407	3.15457	12.9455	20.5816	5.378	11.9203	11.0291	5.47279	11.8559	21.7559	12.0822	13.3794	10.4493	12.3668	13.621	18.1652	15.0668	14.6481	NA	NA	NA	20.2911	19.5782	15.6623	12.3279	19.6866	15.6521	23.1071	24.7475	15.883	9.80555
Hipposideros	caffer	Hipposideridae	Hipposideros_caffer	16.2539	8.39417	14.861	15.6978	8.42849	14.8842	17.3784	9.07618	15.1899	14.6	9.17191	15.2315	17.8803	9.79723	14.83	14.2153	9.97922	14.8655	18.369	10.846	14.1164	14.047	11.1812	14.5146	18.5759	13.7195	15.2099	13.8095	13.8843	15.3289	NA	NA	NA	15.0807	15.9899	15.7966	18.6338	16.9632	16.4224	13.9319	17.1975	16.443	20.8228	19.7479	17.102	12.0685
Hipposideros	caffer	Hipposideridae	Hipposideros_caffer	16.3449	8.39876	14.7933	15.664	8.41959	14.7948	17.2914	8.84331	15.3121	14.6181	9.14559	15.4779	17.8329	9.77967	14.9193	14.1547	9.94032	15.1045	18.1499	10.9347	14.5092	13.8616	11.1682	14.6951	18.6563	13.789	15.2185	13.4354	14.1489	15.3229	NA	NA	NA	NA	NA	NA	18.923	17.0539	16.3033	13.8565	17.4414	16.4072	20.8277	19.957	16.8448	12.2685
Hipposideros	caffer	Hipposideridae	Hipposideros_caffer	16.3488	7.62908	14.8411	15.516	7.64486	14.8586	17.5811	8.37894	15.4074	14.4488	8.46671	15.4066	17.9991	9.21569	14.9399	14.0224	9.33288	15.0158	18.5529	10.3864	14.4632	13.5561	10.5456	14.6036	19.0761	13.567	14.9524	13.2516	13.7301	15.0399	17.5174	16.0538	15.5837	14.9777	16.1087	15.6188	19.103	16.9768	15.9979	13.4656	17.2325	16.1181	21.0822	20.264	16.5947	11.7284
Hipposideros	caffer	Hipposideridae	Hipposideros_caffer	16.3281	7.70373	14.8182	15.554	7.73747	14.8683	17.6761	8.47332	15.3377	14.3634	8.56011	15.3567	18.0726	9.1812	14.9074	14.0338	9.34506	14.9664	18.5317	10.306	14.4618	13.5174	10.4832	14.4768	18.6097	13.5688	15.0854	13.8231	13.7477	15.208	17.4104	15.8339	15.529	15.0813	15.889	15.5836	19.0039	17.1187	15.9398	13.5854	17.4167	16.0408	21.0894	20.4806	16.5671	11.7757
Hipposideros	caffer	Hipposideridae	Hipposideros_caffer	16.415	7.39851	14.5668	15.6127	7.38128	14.6344	17.5907	8.09948	15.1943	14.3406	8.29565	15.2557	18.1535	8.91452	14.7591	13.9048	9.06534	14.7975	18.6671	10.1662	14.269	13.4833	10.3559	14.2872	19.1889	13.5837	14.8001	13.213	13.7632	14.934	17.58	15.8576	15.4165	14.8898	15.884	15.4877	19.1545	17.1659	15.8832	13.3574	17.3725	15.9546	21.2244	20.4878	16.7195	11.5554
Hipposideros	caffer	Hipposideridae	Hipposideros_caffer	16.4158	7.65485	14.7316	15.8187	7.6991	14.6998	17.6959	8.49941	15.0573	14.4243	8.58719	15.125	18.1508	9.24567	14.6652	14.0307	9.37815	14.8078	18.5479	10.4628	14.2608	13.8739	10.6564	14.3506	19.1521	13.6389	14.9531	13.3607	13.743	14.9919	17.5777	16.0024	15.4487	14.9688	15.9909	15.5601	18.9703	17.1181	15.9514	13.5823	17.1796	16.0466	20.9701	20.3025	16.6801	11.8396
Hipposideros	commersoni	Hipposideridae	Hipposideros_commersoni	16.4642	0.259566	13.5192	14.4235	0.382814	13.5578	19.187	1.77426	13.3374	11.9968	2.07414	13.5469	20.0267	3.79252	12.3117	11.3024	4.16375	12.5875	20.1708	6.30656	11.7777	11.2827	6.59638	11.9945	21.0503	11.7104	12.9541	10.788	12.3183	13.2441	17.8185	16.7774	14.0036	NA	NA	NA	20.4181	20.3163	14.6468	12.4892	20.5675	14.977	24.1975	24.8863	15.3341	8.67177
Hipposideros	commersoni	Hipposideridae	Hipposideros_commersoni	16.5701	0.339186	14.5742	15.0769	0.304586	14.5887	19.3683	1.92134	14.9609	12.3048	2.17066	15.048	19.8131	3.9184	13.6384	11.5886	4.11082	13.7909	20.1855	5.95065	12.883	12.2188	6.42963	13.2258	21.1773	11.4745	13.8422	10.8959	11.9029	14.235	NA	NA	NA	NA	NA	NA	20.3208	19.8397	15.5957	12.2638	20.3333	15.4667	23.0451	24.805	15.6429	9.43655
Hipposideros	commersoni	Hipposideridae	Hipposideros_commersoni	NA	NA	NA	NA	NA	NA	19.4705	1.41076	14.107	12.1127	1.57269	14.2527	20.5095	3.49603	12.7031	11.7351	3.51856	12.9132	20.7062	5.67431	12.1367	11.3155	5.76836	12.3287	21.7592	11.725	13.2498	10.4723	11.8364	13.4821	17.7504	15.8396	14.2358	NA	NA	NA	20.1426	19.5461	15.0269	12.354	19.3215	15.3984	22.8862	24.1323	15.4888	NA
Hipposideros	fulvus	Hipposideridae	Hipposideros_fulvus	16.2342	7.73071	14.9851	15.6202	7.75962	15.0044	17.3749	8.52073	15.3102	14.4519	8.57114	15.3762	17.9894	9.28433	14.9413	14.0316	9.40656	15.0272	18.3487	10.5813	14.6361	13.8478	10.7581	14.7965	19.1219	14.0988	15.4942	13.2722	14.2684	15.5236	17.2212	16.3535	15.6121	15.3585	16.2187	15.6669	18.4962	17.6163	16.3355	14.1379	17.7211	16.417	20.4826	20.5165	16.2849	12.3488
Hipposideros	pratti	Hipposideridae	Hipposideros_pratti	16.2665	-0.525559	13.25	15.6585	-0.437469	13.2513	18.8172	1.62206	14.3057	12.724	1.65795	14.3746	19.7501	3.29107	12.98	12.1039	3.2907	13.2323	20.172	5.66231	12.1223	11.4605	5.53601	12.1573	20.8035	11.637	13.4093	11.3084	11.8172	13.49	18.239	15.3439	13.5845	NA	NA	NA	20.5834	19.056	15.8397	11.9975	19.3451	15.9432	23.9831	24.1007	16.7708	9.02992
Hipposideros	speoris	Hipposideridae	Hipposideros_speoris	16.3676	5.9371	14.6554	15.5201	5.97849	14.7147	17.883	7.06931	14.7117	13.8603	7.13802	14.7768	18.4898	8.02421	14.063	13.4506	8.03276	14.1582	19.0593	9.5069	13.6632	13.2292	9.72512	13.8444	19.1539	13.2612	14.8233	13.2383	13.2843	14.9533	17.3884	16.1385	15.5111	15.0565	16.1678	15.5807	19.0705	17.7527	16.2328	13.5016	17.9303	16.2957	21.0051	20.7538	16.8473	11.7935
Rhinonycteris	aurantia	Hipposideridae	Rhinonicteris_aurantia	16.5282	7.42303	15.4314	15.8949	7.41241	15.4758	17.9768	8.36885	15.4029	14.392	8.39026	15.5985	18.4267	8.95074	14.8658	13.8949	9.07342	14.9529	18.9109	10.2635	14.5139	13.6099	10.3831	14.7313	19.0809	13.8031	15.2596	13.4003	13.8581	15.3404	17.5534	15.797	14.912	NA	NA	NA	18.6143	17.5303	15.6487	14.0419	17.5255	15.8962	20.3182	20.341	15.7868	12.4845
Triaenops	afer	Hipposideridae	Triaenops_afer	16.2563	6.25466	13.2017	15.6544	6.28353	13.1817	18.1733	7.52693	13.9666	13.9148	7.53666	14.101	18.5593	8.15169	13.5712	13.4794	8.304	13.7323	19.0082	9.66533	13.5523	13.1462	9.76813	13.8121	19.446	13.5282	14.5511	12.9516	13.6506	14.7256	17.484	15.6877	14.5922	14.8829	15.7894	14.7022	18.7438	17.7104	15.6821	13.7743	17.7126	15.8059	20.4493	21.316	15.7904	12.2666
Triaenops	afer	Hipposideridae	Triaenops_afer	16.2049	6.94936	13.4885	15.6266	6.94763	13.5121	18.0105	7.98113	14.2889	13.734	8.17195	14.3394	18.3422	8.58898	13.9028	13.4419	8.79983	14.1754	18.7686	10.0717	13.8503	13.1535	10.3121	14.0119	18.9736	13.5911	14.8913	13.1263	13.9155	14.9519	17.4141	15.8166	14.785	15.0118	15.8533	14.8032	18.6265	17.5438	15.6436	13.9529	17.6919	15.7182	20.6392	20.6554	15.5329	12.2836
Triaenops	afer	Hipposideridae	Triaenops_afer	15.9107	4.99776	13.0278	15.4957	4.99482	13.1389	18.2301	6.56039	13.9875	13.5479	6.74273	14.0495	18.6901	7.8089	13.4595	13.1868	8.11621	13.4928	19.1641	8.90997	13.2647	12.8347	9.07231	13.438	19.0965	12.94	14.6437	13.3464	13.0516	14.8382	17.4343	15.4328	14.3633	14.9059	15.4482	14.4002	18.8211	17.8216	15.3041	13.5768	17.8619	15.3472	21.1584	20.8568	16.4855	11.581
Trieanops	afer	Hipposideridae	Triaenops_afer	NA	NA	NA	NA	NA	NA	18.2693	6.82735	13.8094	13.5669	6.98836	13.7995	18.7358	7.81498	13.2373	13.2088	7.82888	13.3324	18.7953	9.45767	13.3744	12.869	9.52033	13.3608	19.5929	13.452	14.4862	12.6792	13.5899	14.6413	17.5548	15.8374	14.4293	14.9365	15.7786	14.5074	18.923	17.7356	15.315	13.5608	17.883	15.4411	21.128	21.2873	15.1722	11.728
Trieanops	persicus	Hipposideridae	Triaenops_persicus	16.24	7.64204	13.3255	15.8225	7.67101	13.3513	17.7806	8.32259	14.3509	14.2458	8.38538	14.508	18.3668	8.92037	14.0004	13.597	9.09212	14.0597	18.6206	10.1309	13.8902	13.9035	10.478	14.3418	19.119	13.4277	14.8143	13.2342	13.6558	14.9115	17.3034	15.0835	15.2983	15.0806	15.2298	15.3668	18.4247	17.2069	15.8058	14.0923	17.416	15.8331	20.4045	20.1398	16.0087	12.351
Cardioderma	cor	Megadermatidae	Cardioderma_cor	NA	NA	NA	NA	NA	NA	18.0471	4.37861	14.8382	13.5074	4.18038	14.5772	18.5149	5.72067	13.9898	13.0989	5.96136	14.0275	18.9941	7.43212	13.6282	12.715	7.8323	13.7701	19.6559	12.8445	14.599	12.4517	13.0806	14.7882	17.824	17.2514	14.4789	14.7978	17.0896	14.5633	19.2361	18.6554	15.7083	13.5003	18.9403	15.8079	22.0964	22.0272	16.4262	11.087
Cardioderma	cor	Megadermatidae	Cardioderma_cor	NA	NA	NA	NA	NA	NA	18.0621	3.77591	13.2936	13.7764	3.89673	13.3709	18.6882	5.47515	12.9709	13.4528	5.70008	13.2775	19.0839	7.43818	12.916	12.8095	7.53787	12.9914	19.7308	12.599	14.4181	12.5276	12.7975	14.5405	17.7536	17.3572	14.5162	14.7946	17.2828	14.5511	19.3254	18.5464	15.7042	13.3698	18.7064	15.8559	21.9021	21.8783	16.6735	10.9492
Cardioderma	cor	Megadermatidae	Cardioderma_cor	16.4811	4.03606	13.9042	14.5897	4.04523	14.0157	17.8956	3.29031	13.6881	13.1338	3.66051	13.9035	18.4522	5.04358	12.9783	12.7598	5.35069	13.2566	18.7615	6.81599	12.7402	12.4663	7.11542	13.0303	19.8646	12.0468	14.0634	11.987	12.4138	14.2722	17.8636	16.8619	14.4076	14.7174	17.1073	14.4354	19.7006	18.2333	15.974	12.8304	18.6522	16.0515	22.2832	22.1136	16.6141	10.7321
Cardioderma	cor	Megadermatidae	Cardioderma_cor	16.6962	4.30074	13.8319	NA	NA	NA	17.5695	4.00145	13.6195	13.4538	4.1135	13.6883	18.2395	5.51769	13.226	13.2126	6.07819	13.4029	18.632	7.54016	13.1556	12.6562	7.88104	13.3492	19.2752	12.7928	14.1014	12.3333	13.0971	14.2424	17.916	17.2367	14.7551	14.8211	17.3618	15.0181	19.3352	18.3772	15.9659	13.4188	18.7994	16.1109	21.9616	21.7964	16.6202	11.0691
Cardioderma	cor	Megadermatidae	Cardioderma_cor	NA	NA	NA	NA	NA	NA	17.7093	3.64145	14.2568	13.8001	3.77721	14.3547	18.4389	5.42032	13.9561	13.2211	5.58657	14.0638	18.6224	7.3275	13.7169	12.8967	7.43507	13.6656	20.007	12.6046	14.5855	12.2644	12.7604	14.6894	17.9235	17.1728	14.5704	14.6153	17.4774	14.8287	19.6483	18.5684	16.075	13.0438	18.7578	16.1605	22.0269	22.4186	16.2897	10.9128
Cardioderma	cor	Megadermatidae	Cardioderma_cor	16.5707	4.66159	14.1901	14.5656	4.59959	14.3115	17.7287	3.87291	14.3619	13.4587	4.00268	14.5057	18.5148	5.52333	13.8162	12.7743	5.71025	13.9502	18.943	7.37483	13.4348	12.528	7.64569	13.6247	19.9208	12.4475	14.7543	12.0975	12.841	14.8139	17.7583	17.6717	14.404	14.561	17.7962	14.5262	19.5179	18.9541	15.6206	12.9433	19.3098	15.8098	22.3233	22.5514	15.912	10.5958
Cardioderma	cor	Megadermatidae	Cardioderma_cor	17.201	3.54485	14.2072	15.1473	3.52188	14.3831	18.1905	3.58136	14.5859	13.8349	3.57773	14.7099	18.4049	5.96166	14.3361	13.3988	5.68315	14.2176	19.4279	7.33579	13.4957	13.0056	7.50385	13.6354	19.9973	12.5417	14.5825	12.2687	12.6972	14.8032	17.7451	17.5907	14.5727	14.3438	17.4942	14.6962	19.4754	18.774	15.872	12.9533	18.7105	16.0992	21.9005	22.883	16.079	10.7203
Cardioderma	cor	Megadermatidae	Cardioderma_cor	16.7263	4.4596	13.4542	14.7313	4.3773	13.7279	18.0904	3.93283	13.4379	13.3371	4.05798	13.5562	18.5782	5.77105	12.9961	13.1186	5.77436	13.1823	19.0546	7.5011	12.8041	12.8373	7.79816	12.9845	20.0324	12.5833	13.9258	12.2053	12.7519	14.2176	17.9659	17.3247	14.5264	14.646	17.2827	14.5835	19.6574	18.4955	16.0755	12.929	18.8696	16.0837	22.0191	22.3043	16.8251	10.7349
Macroderma	gigas	Megadermatidae	Macroderma_gigas	NA	NA	NA	NA	NA	NA	18.8404	-3.45067	13.2917	12.947	-3.37808	13.317	19.5021	-0.526417	13.0061	12.5779	-0.546921	13.063	20.6202	2.754	12.5282	11.3769	2.78697	12.7705	20.6867	11.5425	13.767	11.8239	11.3447	14.343	18.5634	19.105	12.6767	14.1035	19.2095	12.8135	21.5871	21.0305	14.2122	11.0385	21.1321	14.4751	25.192	26.194	14.4881	7.6272
Megaderma	spasma	Megadermatidae	Megaderma_spasma	NA	NA	NA	NA	NA	NA	17.9511	3.86118	14.0017	13.9061	4.04349	14.1953	18.2253	5.92946	13.6138	13.5851	5.94847	13.6488	18.8878	7.82261	13.298	13.117	7.86642	13.3995	19.5446	12.6281	14.5492	13.3228	12.9824	14.704	17.8565	17.9768	14.0536	14.517	17.997	14.1481	19.8037	18.6841	15.5313	12.749	18.9808	15.6472	22.1814	22.2974	16.3241	10.6772
Miniopterus	australis	Miniopteridae	Miniopterus_australis	16.9488	8.9077	18.1096	15.267	9.0107	18.0731	17.5924	9.84335	17.5115	14.54	9.95767	17.6052	17.8052	10.5707	17.1385	14.4303	10.6189	17.2938	18.414	11.7739	16.3929	13.7115	11.912	16.4675	18.1659	14.5457	15.8127	14.0564	14.6554	15.8688	17.167	16.6604	15.4715	15.3549	16.7412	15.498	18.343	17.2671	15.965	14.2751	17.4109	16.0729	19.9427	19.3667	16.1149	12.8299
Miniopterus	inflatus	Miniopteridae	Miniopterus_inflatus	16.8611	6.72027	17.845	14.8847	6.81976	17.8812	17.7693	7.875	17.3561	14.0582	8.08074	17.4115	18.0256	9.00388	16.7937	13.7967	9.1568	16.8505	18.7836	10.5387	15.9426	13.0137	10.7298	16.0191	18.6912	13.9675	15.4363	13.5274	14.1686	15.488	17.4152	16.8211	15.4837	15.0879	16.8791	15.5583	18.6688	17.7781	16.1083	13.9407	17.726	16.2086	20.6516	20.1643	16.1825	12.2394
Miniopterus	inflatus	Miniopteridae	Miniopterus_inflatus	17.0941	6.33816	17.7374	15.0447	6.40597	17.7904	18.1596	7.60688	17.117	13.907	7.72092	17.0985	18.2876	8.62246	16.6347	13.9138	8.80208	16.6969	19.0274	10.2904	15.8536	13.2002	10.4283	15.9105	18.7997	14.091	15.4353	13.624	14.1582	15.5258	17.4256	17.0111	15.2236	15.1577	17.168	15.2106	18.6703	17.8189	15.9566	13.8637	17.9144	15.959	20.7667	20.4782	16.0515	11.92
Miniopterus	inflatus	Miniopteridae	Miniopterus_inflatus	16.947	6.91875	18.0752	15.079	6.96246	18.1698	18.0657	7.99933	17.4208	13.9564	8.12047	17.5147	18.0719	8.97443	16.968	13.9158	9.20898	17.0333	18.9953	10.5431	16.1264	13.1738	10.7552	16.2154	18.7636	14.2891	15.6247	13.6244	14.4282	15.6989	NA	NA	NA	15.0939	17.1392	15.3465	18.7516	18.0146	15.8273	13.83	18.0269	15.9207	NA	NA	NA	11.9785
Miniopterus	inflatus	Miniopteridae	Miniopterus_inflatus	17.0087	6.54438	17.9663	15.018	6.61922	17.9959	18.0624	7.72546	17.4397	13.96	7.86481	17.5209	18.2578	8.83334	16.9385	13.828	8.97882	17.09	19.0139	10.3446	15.9869	13.3467	10.613	16.1937	18.7424	14.1051	15.4962	13.6444	14.2423	15.6125	17.4462	17.2433	15.0106	15.1129	17.2757	15.0862	18.8017	17.8639	15.8568	13.7746	18.0091	15.9785	20.6597	20.4709	15.8304	12.0107
Miniopterus	schreibersi	Miniopteridae	Miniopterus_schreibersii	16.8499	8.1155	17.7862	NA	NA	NA	17.5738	9.16791	17.4452	14.4345	9.23755	17.5255	17.7342	9.93503	17.0896	14.0819	10.0502	17.1051	18.7143	11.3895	16.0509	13.4279	11.4613	16.3018	18.3831	14.4265	15.433	13.7512	14.5303	15.5839	17.1466	16.8435	15.1138	15.1251	16.8747	15.1942	18.5067	17.4606	15.6995	13.8604	17.5646	15.8608	20.2216	19.935	15.9863	12.3139
Miniopterus	schreibersi	Miniopteridae	Miniopterus_schreibersii	16.9062	8.04943	18.0048	15.1802	8.10031	18.0402	17.8126	9.1134	17.6658	14.2417	9.18964	17.724	17.9542	9.88205	17.2307	14.4501	9.985	17.4416	18.8262	11.3385	16.1696	13.6421	11.5375	16.6051	18.4911	14.4622	15.6797	13.7802	14.5433	15.6785	17.3573	16.7024	15.3008	15.2206	16.8808	15.2258	18.489	17.5346	15.8148	14.0205	17.702	15.8969	20.2771	19.8484	15.9604	12.4625
Miniopterus	schreibersi	Miniopteridae	Miniopterus_schreibersii	16.932	8.0868	18.4166	15.2025	8.15163	18.4998	17.8202	9.21357	18.048	14.2175	9.29151	18.2027	18.14	9.99436	17.5392	13.8855	10.0287	17.6587	18.4766	11.5381	16.5224	13.3233	11.4646	16.6752	18.41	14.5223	15.6847	13.6676	14.5922	15.9277	17.1332	17.0095	14.9137	14.9895	17.0327	15.0175	18.5472	17.5826	15.5415	13.6721	17.711	15.7489	20.1716	20.1114	15.623	12.2174
Chaerephon	leucogaster	Molossidae	Chaerephon_leucogaster	16.7276	8.55349	16.7682	15.7055	8.57301	16.796	17.8297	9.26686	16.3455	14.6529	9.2662	16.4647	18.0304	10.0648	16.058	14.3595	9.95235	16.0814	18.6704	11.0474	15.3763	13.9204	11.1568	15.5424	19.1465	14.2024	15.1786	13.357	14.231	15.2414	17.5814	17.1364	15.0461	15.0456	16.9794	15.1363	18.7738	17.8505	15.8968	13.7918	18.0205	15.9026	20.9358	20.3788	16.485	11.792
Chaerephon	pumila	Molossidae	Chaerephon_pumilus	16.6694	6.90704	16.0677	15.9164	6.87754	16.1432	17.9513	7.9013	15.6484	14.5231	7.90909	15.6449	18.715	8.82454	15.2289	13.8746	8.79085	15.243	19.3114	10.1466	14.5308	14.0442	10.3081	14.9928	19.6848	14.0137	15.0346	12.9595	13.9665	15.1237	17.35	17.447	15.5416	14.7672	17.3401	15.4286	19.0373	18.1567	16.304	13.5187	17.9448	16.4856	21.1147	20.9741	16.7184	11.4901
Chaerephon	pumila	Molossidae	Chaerephon_pumilus	16.2721	7.5912	16.1433	15.9168	7.62708	16.1804	17.7424	8.37579	15.8473	14.5843	8.38537	15.9378	18.1735	8.98682	15.5775	14.0458	9.07501	15.6766	18.5381	10.3906	15.0976	13.3117	10.2809	14.9992	19.2779	13.5551	15.0573	13.1055	13.6316	15.1843	NA	NA	NA	NA	NA	NA	18.8299	17.2008	15.9755	13.717	17.2966	16.0697	NA	NA	NA	NA
Cynamops	mexicanus	Molossidae	Cynomops_abrasus	16.1426	6.31825	16.1213	15.8524	6.32199	16.1392	17.6436	6.91294	15.8205	14.2854	6.97322	15.8429	18.5016	7.95556	15.324	13.6749	8.1448	15.3396	19.117	8.95797	14.9635	12.9228	9.10049	14.9699	19.4977	13.0551	14.9298	12.6943	13.2406	14.9342	17.8431	16.9991	14.5626	14.8045	17.0883	14.6141	19.4633	17.9404	15.9412	13.1508	18.2762	16.0611	22.3436	20.8467	16.6842	10.6798
Eumops	auripendulus	Molossidae	Eumops_auripendulus	16.0051	6.17533	15.0784	15.8758	6.20775	15.0714	17.3429	6.55891	15.1727	14.3699	6.7592	15.3034	18.4629	7.73042	14.6447	13.4376	7.82261	14.8524	19.3058	9.13523	13.9137	12.4772	9.1323	13.9602	20.0973	13.3195	14.4234	12.0328	13.5654	14.6433	17.572	16.7944	14.9909	NA	NA	NA	19.3231	18.1561	15.911	13.3155	18.1391	16.1149	22.0112	21.3767	15.7851	10.9966
Eumops	glaucinus	Molossidae	Eumops_glaucinus	16.1186	3.8967	16.0873	15.279	3.95	16.1015	17.5945	4.76209	15.9344	13.6712	4.95751	15.9439	18.7212	6.33592	14.6347	13.1682	6.67251	14.9833	19.3681	8.12865	13.5891	12.499	8.35262	13.7758	19.8071	13.1848	14.5442	12.3142	13.422	14.6564	18.0831	17.5524	15.0737	14.5753	17.7481	15.068	19.7508	18.8495	15.9755	12.8689	19.1103	16.0991	22.6119	22.4305	16.8823	10.4249
Eumops	hansae	Molossidae	Eumops_hansae	16.2531	6.12642	16.3313	15.96	6.10645	16.3154	17.583	6.94884	16.0526	14.5952	6.96711	16.1302	18.2231	7.88776	15.6788	13.9992	7.91788	15.7405	19.0739	9.25012	14.8494	13.1976	9.36267	14.9442	19.1702	13.211	14.9382	13.17	13.2918	15.0439	18.1658	17.0562	14.6787	14.4102	17.1975	14.7618	19.4465	17.976	16.1557	13.2308	18.1224	16.2496	21.1305	21.3192	16.5045	11.5031
Eumops	underwoodi	Molossidae	Eumops_underwoodi	16.1103	0.345598	16.4132	15.2572	0.403608	16.4661	18.2314	1.58107	15.7816	12.9759	1.7852	16.0875	19.7121	3.22738	14.845	12.0113	3.50638	14.9858	20.6511	5.4304	13.4617	10.9699	5.63493	13.6385	20.5942	11.9319	13.9801	11.191	12.2396	14.0475	18.4576	18.4729	13.5694	13.97	18.5353	13.6645	20.731	20.4374	15.4653	11.8956	20.6132	15.5622	24.0451	25.2396	15.5308	8.65756
Molossops	temminckii	Molossidae	Molossops_temminckii	16.4451	8.16643	16.6139	16.0085	8.18651	16.5723	17.6199	8.80834	16.455	14.8202	8.80004	16.5422	18.2128	9.48932	15.8608	14.3047	9.53167	15.9389	18.8695	10.3795	15.5403	13.8177	10.4625	15.6674	18.9696	13.8862	15.286	13.5728	13.8779	15.467	17.3564	16.4882	15.4858	15.1246	16.4163	15.4356	18.6579	17.7667	16.158	13.8639	17.824	16.2435	NA	NA	NA	12.1873
Molossops	temminckii	Molossidae	Molossops_temminckii	16.4368	8.7391	17.2487	15.7087	8.73938	17.2694	17.4857	9.27671	16.8979	14.7937	9.30101	16.9741	18.2147	9.89757	16.3868	14.1333	9.99838	16.4698	18.742	10.6823	15.8647	13.6252	10.8354	15.9052	19.174	13.8862	15.2806	13.358	14.073	15.4055	17.5845	16.8808	15.1306	NA	NA	NA	18.809	18.1496	15.9413	NA	NA	NA	20.4568	20.2193	16.2875	NA
Molossus	molossus	Molossidae	Molossus_molossus	16.1293	7.93884	15.4858	15.8027	8.0284	15.4924	17.3869	7.97621	15.5695	14.2036	8.11604	15.7149	18.3168	8.9322	14.9422	13.6961	9.14395	15.0368	18.9937	9.76607	14.5225	13.0838	10.0156	14.6985	19.5128	13.5128	14.8348	12.733	13.781	15.0084	17.6026	16.5574	14.79	14.9836	16.7074	14.8418	18.9781	18.0507	15.94	13.6225	18.3213	16.0476	21.6435	20.2778	15.6782	11.3071
Molossus	molossus	Molossidae	Molossus_molossus	16.4277	8.44589	15.6779	15.8836	8.46271	15.7429	17.6518	8.55354	15.7065	14.6931	8.56113	15.8254	18.1778	9.24774	15.2506	14.1989	9.41374	15.2996	19.4281	10.5768	14.6583	13.2787	10.2309	14.7694	19.2066	13.7975	15.1246	13.1095	13.8956	15.0488	17.464	16.7624	14.9862	14.9567	16.8561	14.9408	18.7649	18.0466	16.0961	13.7679	18.1248	16.1444	21.2444	20.7599	15.7899	11.2943
Molossus	rufus	Molossidae	Molossus_rufus	16.1305	5.16111	14.4497	15.9133	5.19174	14.4575	18.3011	5.25816	14.7861	13.7148	5.3951	14.8848	19.2257	6.56081	13.9444	12.9208	6.71796	14.0848	19.9667	7.90648	13.5769	12.0474	8.02281	13.7634	20.6679	12.9884	14.2986	11.68	13.0481	14.2528	17.9059	17.0804	14.2271	14.4985	17.1517	14.3406	19.522	19.0669	15.7118	12.9332	19.2533	15.7845	22.907	22.0053	15.6881	9.80407
Molossus	rufus	Molossidae	Molossus_rufus	15.9679	5.29538	15.4176	15.6042	5.30404	15.452	17.8739	5.55842	15.6857	13.5338	5.74455	15.7583	18.748	6.459	14.6945	12.8869	6.76744	14.8496	19.4748	7.58638	14.2473	12.1607	7.93502	14.3692	19.5028	12.6967	14.5469	12.2502	12.8226	14.518	17.8709	16.8238	14.0163	14.5278	17.181	14.0998	19.6631	18.8365	15.6313	13.1098	19.146	15.8315	23.3413	22.0997	15.2424	9.70906
Molossus	rufus	Molossidae	Molossus_rufus	16.4627	5.58684	15.4894	15.3296	5.5679	15.5071	18.263	6.06745	15.6091	13.7157	6.16371	15.6436	19.0043	7.17184	14.7378	12.9248	7.26659	14.8757	19.7052	8.53274	14.2803	12.1466	8.56103	14.2664	20.5191	13.2583	14.3888	11.7509	13.3186	14.6654	17.9556	17.4146	14.2244	14.7162	17.4978	14.2832	19.4495	19.1364	15.8125	13.1926	19.2875	15.9087	23.0135	22.0317	15.2603	9.81387
Molossus	rufus	Molossidae	Molossus_rufus	16.4951	5.47016	15.7456	15.2577	5.59577	15.8298	18.1978	5.65034	15.8714	13.7342	5.76719	15.9879	19.0097	6.79834	14.8003	12.9807	6.98341	14.8715	19.6983	8.0811	14.3367	12.1709	8.26642	14.3706	20.6431	13.0951	14.3745	11.6205	13.3674	14.557	17.97	17.4493	14.0033	14.5789	17.8227	14.0032	19.6922	19.5746	15.5209	13.1141	19.6249	15.7164	23.2018	22.5112	15.1438	9.91727
Molossus	rufus	Molossidae	Molossus_rufus	16.0207	5.05995	14.1999	15.5772	5.14888	14.2254	18.1551	5.34465	14.3711	13.3592	5.50166	14.5964	19.0148	6.51577	13.5991	12.7802	6.77925	13.7843	19.6651	8.00411	13.369	12.0927	8.21757	13.5966	20.6454	13.092	14.1651	11.5335	13.3711	14.3452	18.0511	17.4743	13.9018	14.4392	17.6367	13.9701	19.8601	19.2541	15.8015	12.8135	19.4337	15.9354	23.4175	22.6033	15.8047	9.45239
Mops	condylurus	Molossidae	Mops_condylurus	16.1817	5.16064	16.6857	15.3456	5.20263	16.7302	17.6467	6.41862	16.7331	13.8496	6.34731	16.8232	18.416	7.41552	15.847	13.3967	7.66885	16.0309	19.0128	9.05805	14.7797	12.6481	9.2525	14.9261	19.6469	13.6046	15.2111	12.872	13.9087	15.4139	18.0839	17.4991	15.207	14.4981	17.6178	15.3468	18.8497	18.4576	16.3102	13.8437	18.6391	16.3652	NA	NA	NA	NA
Mormopterus	loriae	Molossidae	Mormopterus_planiceps	16.9316	7.54364	16.6085	15.0672	7.56873	16.7113	17.7026	8.38274	15.9358	14.4229	8.39419	16.0688	18.174	8.92717	15.6219	13.8517	9.19164	15.7995	18.7202	10.2276	15.3125	13.2872	10.3168	15.3747	18.8062	13.7266	15.6196	13.4607	13.8408	15.7809	17.297	16.5705	15.5938	15.1451	16.7956	15.8724	18.6204	17.9439	16.3253	13.8848	18.0208	16.4434	20.8233	20.1781	16.5738	11.7499
Mormopterus	loriae	Molossidae	Mormopterus_planiceps	16.6551	8.25068	16.2449	15.2096	8.30912	16.2699	17.6416	8.85684	15.9712	14.4172	9.06364	15.9195	18.1482	9.68135	15.6822	13.954	9.80109	15.7245	18.887	10.7187	15.1975	13.2948	10.8678	15.4005	18.6812	14.2245	15.5948	13.5337	14.3701	15.6856	17.3601	16.8692	15.8417	15.1659	16.9873	15.9172	18.6209	17.9978	16.5609	13.9761	18.1933	16.6643	20.8144	20.194	16.7067	12.0808
Nyctinomops	laticaudatus	Molossidae	Nyctinomops_laticaudatus	16.346	7.44054	16.1462	15.6181	7.45146	16.1944	17.2164	8.28116	15.8863	14.6027	8.39649	15.9014	17.742	9.06608	15.4917	14.2217	9.21494	15.5722	18.5069	10.45	14.9675	13.5874	10.6084	15.0587	19.0165	13.9881	15.3034	13.3003	14.1298	15.4005	17.6017	16.6723	15.0985	14.9008	16.8366	15.1617	18.7505	17.6021	15.9226	13.7817	17.7594	16.0067	20.9577	19.8128	16.3922	11.7981
Nyctinomops	laticaudatus	Molossidae	Nyctinomops_laticaudatus	16.2723	6.96796	16.3937	15.5299	6.97372	16.454	17.5272	7.8667	15.9334	14.3547	7.96971	16.015	17.9384	8.65787	15.4632	13.9774	8.79505	15.5478	18.5582	10.1268	14.9405	13.7445	10.4553	15.1308	19.095	13.8826	15.118	13.177	14.0804	15.371	17.5471	16.8673	14.9072	15.0268	16.9351	14.9368	18.6943	17.8619	15.864	13.8805	17.9703	15.9015	21.0516	19.9969	16.0793	11.8131
Nyctinomops	laticaudatus	Molossidae	Nyctinomops_laticaudatus	16.3584	8.02449	16.5529	15.8059	8.04441	16.5983	17.281	8.53738	16.2388	14.7933	8.57266	16.3233	17.91	9.35071	16.0055	14.3331	9.35882	16.052	18.4513	10.5291	15.2723	13.7323	10.6449	15.3184	18.8954	13.9501	15.3018	13.3059	14.1003	15.3842	17.6362	16.9293	15.4149	14.9178	17.015	15.4452	18.7499	17.6672	16.1506	13.8834	17.8548	16.2759	20.9912	20.2771	16.8161	11.8678
Nyctinomops	macrotis	Molossidae	Nyctinomops_macrotis	16.2623	3.83397	15.9798	15.2235	3.85913	15.9663	17.5131	5.13909	15.6099	13.9389	5.27118	15.6333	17.9966	6.02607	15.0745	13.4117	6.225	15.1828	19.1248	8.36399	14.1994	13.0238	8.75173	14.4241	19.7583	13.144	14.897	12.3131	13.5313	15.0439	18.0615	17.706	14.9669	14.4952	17.9187	15.0162	19.4595	18.6321	15.8183	13.1712	18.9687	15.9842	21.9216	22.4276	16.1116	11.0522
Otomops	martiensseni	Molossidae	Otomops_martiensseni	16.8689	1.06819	15.7211	15.4904	1.06381	15.789	18.3039	2.61001	15.5005	14.0043	2.61212	15.6682	18.939	4.49303	14.9336	13.2343	4.52191	15.1192	19.8719	7.19215	13.6978	12.0244	7.11789	13.7987	20.4571	12.5585	14.294	11.8174	12.6662	14.4897	17.7539	15.7267	15.119	NA	NA	NA	20.0749	19.6466	14.8689	12.3928	19.6573	15.1096	23.1352	23.3049	15.9057	9.50133
Otomops	martiensseni	Molossidae	Otomops_martiensseni	16.0439	2.39447	15.5707	15.2405	2.44404	15.633	17.8899	3.61955	15.3425	13.6236	3.82735	15.3818	18.4027	5.26028	14.8907	13.4061	5.51126	15.0043	19.3572	7.63796	13.9224	12.1849	7.78114	13.8357	20.3977	12.8998	14.4488	11.8842	13.2924	14.6452	18.1648	17.6651	14.5615	NA	NA	NA	19.8466	18.9513	15.4341	12.8507	19.0724	15.5156	22.7097	22.9943	16.986	10.3629
Otomops	martiensseni	Molossidae	Otomops_martiensseni	16.4605	2.08262	15.3795	14.979	2.16391	15.3503	17.562	3.32354	15.1589	13.7	3.54032	15.3097	18.1602	5.07201	14.6206	13.2125	5.35232	14.7819	19.2745	7.2632	13.4604	12.0174	7.58599	13.6317	20.1927	12.6664	14.1835	11.7999	13.0607	14.4917	17.9787	17.2292	14.4663	NA	NA	NA	19.8192	18.5962	15.2102	12.581	18.7828	15.4367	22.7852	22.4358	16.3206	9.99484
Sauromys	petrophilus	Molossidae	Sauromys_petrophilus	16.8935	7.08706	16.5217	15.0828	7.08787	16.5684	17.7274	7.8507	16.1581	14.2689	7.9501	16.2112	18.0128	8.68861	15.8578	14.0932	8.81101	15.9621	18.5955	10.2654	15.5628	13.5907	10.448	15.6839	19.1293	13.7106	15.4683	13.1442	13.876	15.5729	17.4043	17.1094	15.4366	15.077	17.2074	15.5821	18.838	18.3572	16.4762	13.6496	18.5822	16.7681	20.9308	20.9016	16.6699	11.7813
Tadarida	brasiliensis	Molossidae	Tadarida_brasiliensis	16.7383	7.51701	16.592	15.3741	7.54797	16.588	17.6145	8.2306	16.0496	14.4998	8.30151	16.1208	18.003	8.90074	15.6775	14.0755	9.03596	15.7002	18.8762	10.1986	14.8021	13.8708	10.6646	15.3425	18.851	13.8623	15.2832	13.3538	14.0376	15.3237	17.5488	16.7783	15.2399	14.9736	16.8671	15.3268	18.7206	17.6007	16.0464	13.8823	17.7282	16.1926	20.6925	20.1917	16.4072	12.0062
Tadarida	brasiliensis	Molossidae	Tadarida_brasiliensis	16.7192	8.15127	17.1893	15.2672	8.25337	17.2216	17.4364	8.89153	16.7485	14.5763	8.93016	16.7589	18.0888	9.58718	16.3255	14.0665	9.65542	16.4061	18.7349	10.525	15.494	13.3645	10.6504	15.5608	18.9637	14.069	15.5009	13.4068	14.2283	15.6201	17.5427	17.0877	15.0924	14.9838	17.1513	15.1525	18.773	17.91	15.9142	13.8255	18.1047	15.9968	20.7168	20.2898	16.2445	12.0699
Tadarida	brasiliensis	Molossidae	Tadarida_brasiliensis	16.8306	7.67967	16.7294	15.2819	7.73065	16.7629	17.4937	8.51036	16.2206	14.465	8.55919	16.2542	17.9281	9.13388	15.8649	14.269	9.32532	15.9703	18.1382	10.7558	15.5519	13.5585	10.6076	15.374	18.7524	13.9056	15.4791	13.5977	14.0032	15.6062	17.6384	17.0705	15.3445	14.8637	17.157	15.4048	18.7626	17.9174	16.1725	13.7741	17.9786	16.2287	20.7749	20.6111	16.1587	11.8893
Tadarida	brasiliensis	Molossidae	Tadarida_brasiliensis	16.7629	7.71844	16.2073	15.2035	7.7823	16.2544	17.4988	8.52633	15.7735	14.591	8.61998	15.8281	17.9511	9.1354	15.537	14.1454	9.27593	15.5849	18.7341	10.3628	14.8722	13.3887	10.5192	14.9403	18.8678	14.014	15.3473	13.5161	14.1976	15.4194	17.5435	16.9268	15.3648	15.0245	16.9822	15.3736	18.4312	17.5892	16.4325	13.987	17.9179	16.3185	20.7469	19.9978	16.6032	12.2241
Mormoops	blainvillei	Mormoopidae	Mormoops_blainvillii	16.1686	8.6866	20.5288	15.9137	8.65565	20.5711	17.5734	9.26792	19.808	14.6144	9.47352	19.8708	17.9634	9.94575	18.5882	14.1678	10.094	18.5819	18.8323	11.5469	16.5246	13.3795	11.6875	16.6271	18.2101	14.4833	15.0468	14.2122	14.5878	15.0522	17.0473	16.9428	14.7583	15.5395	17.0017	14.7385	18.1622	17.493	14.9483	14.4045	17.5448	15.0131	19.7138	19.8679	16.6722	13.0774
Mormoops	megalophylla	Mormoopidae	Mormoops_megalophylla	16.2204	8.02039	20.3221	15.9823	8.01917	20.3336	17.8097	8.88629	19.6029	14.4229	8.74838	19.8173	18.2757	9.61159	18.4521	13.8969	9.76489	18.5507	19.2378	11.3384	16.0244	12.994	11.4879	16.2063	18.6863	14.5017	14.4342	13.6912	14.6237	14.5758	17.2789	16.7964	14.318	15.1883	16.897	14.3548	18.65	17.3037	14.4732	13.8854	17.4876	14.5594	20.4762	20.3116	16.6044	12.3548
Pteronotus	davyi	Mormoopidae	Pteronotus_davyi	16.1931	8.10448	18.1389	15.8403	8.13531	18.1565	17.6233	8.72815	17.9536	14.315	8.83249	18.0482	17.9924	9.62422	17.14	14.05	9.78121	17.2344	18.5885	10.5802	16.1178	13.6037	10.8526	16.3008	18.0755	14.0668	15.3095	14.1457	14.1037	15.3936	16.9921	16.2599	15.6044	15.4578	16.3311	15.66	18.287	17.1078	15.6969	14.2688	17.2258	15.7363	20.1283	19.5253	15.9289	12.5995
Pteronotus	davyi	Mormoopidae	Pteronotus_davyi	16.2072	7.94037	17.9131	15.7931	7.94877	17.9141	17.9032	8.57603	17.7257	14.288	8.69006	17.8805	18.0229	9.47388	16.9298	14.0326	9.63355	17.03	18.5609	10.7504	15.9502	13.5392	10.9116	16.1143	18.1047	14.2382	15.1755	14.2165	14.355	15.2614	17.1443	16.5025	15.55	15.421	16.4996	15.5711	18.3653	17.2419	15.6975	14.1597	17.4993	15.744	20.2595	19.5312	16.0266	12.5345
Pteronotus	davyi	Mormoopidae	Pteronotus_davyi	16.2205	8.25004	18.1319	15.7302	8.2445	18.1224	17.6842	8.7941	17.902	14.3214	9.05421	17.9724	17.9745	9.64403	17.1121	14.0755	9.82845	17.2449	18.5542	10.8866	16.1674	13.5768	11.1379	16.3438	18.2841	14.2139	15.308	14.1363	14.4186	15.4018	17.1299	16.3012	15.5087	15.3936	16.4218	15.5214	18.3692	17.1693	15.577	14.2889	17.3693	15.6378	20.0366	19.4579	16.002	12.767
Pteronotus	parnellii	Mormoopidae	Pteronotus_parnellii	16.4027	3.65653	17.0157	16.149	3.64709	17.0397	18.5154	4.59526	17.0788	14.179	4.52255	17.1309	19.0075	6.07294	16.2436	13.6154	6.04258	16.2544	19.9929	8.28507	15.0699	12.6993	8.24223	15.1123	19.166	13.5903	14.0543	13.4479	13.6066	14.1614	17.4754	16.4418	14.5105	15.087	16.3296	14.3982	19.6227	18.1006	15.1181	12.9983	18.1335	15.2138	21.9534	21.7654	15.8514	10.7289
Mystacina	tuberculata	Mystacinidae	Mystacina_tuberculata	16.1779	6.11443	15.7619	15.8876	6.10675	15.7878	17.4473	6.88499	15.7785	14.6224	6.96274	15.8177	17.9928	7.88112	15.3617	14.0975	7.94645	15.5013	18.7578	9.92262	15.1043	13.2757	10.1791	15.3077	18.6887	13.8724	15.1138	13.4049	13.9151	15.2136	17.3962	16.9003	15.2625	15.0837	16.9513	15.2885	18.9968	17.8089	15.965	13.6146	17.8347	16.0487	21.0021	20.2691	16.6855	11.5582
Myzopoda	aurita	Myzopodidae	Myzopoda_aurita	16.7778	8.39841	17.3185	15.5291	8.44005	17.3075	17.4738	8.73532	16.8504	14.7193	8.71229	16.9065	18.0263	9.50236	16.2819	14.3006	9.57184	16.3318	18.6935	10.8546	15.2296	13.5249	10.9601	15.296	18.34	14.1893	15.298	14.0903	14.327	15.4332	17.1572	16.3637	14.9294	15.1768	16.6434	14.8559	18.9893	17.909	15.8182	13.4365	17.8623	16.0841	20.9552	21.2121	16.8922	NA
Myzopoda	schliemanni	Myzopodidae	Myzopoda_schliemanni	16.7176	7.99317	17.0356	15.3744	8.06415	17.0235	17.5167	8.16055	16.6678	14.5708	8.27263	16.7086	17.7681	9.1159	16.2125	14.3661	9.29688	16.2677	18.776	10.2843	15.0236	13.3256	10.5486	15.1698	18.5096	13.8537	15.1412	13.8188	14.046	15.2451	17.8843	17.6262	14.2952	14.6112	17.7244	14.3485	19.1637	17.1938	15.7934	13.5175	17.6424	15.8956	21.0505	20.9865	16.7669	11.7989
Natalus	stramineus	Natalidae	Natalus_stramineus	16.8918	7.27776	17.8841	15.5345	7.27494	17.8685	17.6737	7.84932	17.6225	14.8155	7.89662	17.6192	17.725	8.60997	17.0573	14.7008	8.65111	17.1435	18.371	10.878	16.3794	14.5035	11.2084	16.5621	18.2718	14.2107	15.67	14.2569	14.2831	15.7484	16.8522	16.8896	15.6088	15.3654	16.8896	15.6694	18.174	17.8291	16.308	14.2874	17.7324	16.3886	19.7403	19.5734	15.8376	12.8201
Natalus	stramineus	Natalidae	Natalus_stramineus	16.6206	7.60433	18.0803	15.4481	7.65267	18.0777	17.3997	8.18645	17.8644	14.5983	8.35571	17.8565	17.564	9.05251	17.2398	14.6739	9.16746	17.3057	18.2515	11.2035	16.4272	14.0476	11.3897	16.4065	18.1991	14.4125	15.8725	14.3498	14.551	15.8971	17.3853	17.0867	15.4815	15.5955	17.1583	15.4609	18.3472	17.8512	16.439	14.6063	18.0097	16.4127	19.9766	19.6223	15.8113	13.1787
Natalus	stramineus	Natalidae	Natalus_stramineus	16.4208	7.55205	18.2437	NA	NA	NA	17.3317	8.0381	17.9622	14.4991	8.40357	17.9331	17.4991	8.82251	17.3389	14.171	9.05152	17.4201	18.2156	11.0217	16.5412	13.5807	11.2182	16.5777	18.188	14.2694	15.8836	13.9978	14.5191	15.9071	17.1821	16.899	15.4648	15.3677	16.9396	15.5536	18.2893	17.7523	16.1788	14.3953	17.9507	16.2957	19.9034	19.458	15.5453	12.9399
Noctilio	albiventris	Noctilionidae	Noctilio_albiventris	16.1164	6.16112	17.57	15.2987	6.11509	17.5824	17.9732	7.33655	16.9007	13.5675	7.41131	16.9001	19.0316	7.61926	15.3352	12.7071	7.92808	15.3659	19.4382	8.74344	15.1052	12.2848	8.86824	15.1299	20.1557	13.6657	14.4149	12.1779	14.0726	14.5312	17.8187	17.8213	13.9005	14.675	17.9747	13.9568	19.6945	18.1432	15.0518	12.7881	18.5925	15.0012	22.5892	21.1792	16.4645	10.5351
Noctilio	albiventris	Noctilionidae	Noctilio_albiventris	16.2852	5.67484	17.6444	15.7528	5.72575	17.6321	18.5603	6.68063	16.8243	13.7183	6.82878	16.9179	19.4243	7.44749	15.13	12.692	7.57425	15.2842	19.7835	8.42722	14.9141	12.3214	8.6442	15.0864	19.886	13.3755	14.1657	12.558	13.6157	14.331	NA	NA	NA	14.5139	17.3784	13.5005	20.0674	18.0668	14.3108	12.6327	18.3653	14.5048	NA	NA	NA	9.58179
Noctilio	albiventris	Noctilionidae	Noctilio_albiventris	16.1607	5.27323	17.3791	15.5651	5.25394	17.3888	18.3677	6.20162	16.5977	13.511	6.40977	16.8443	19.5001	6.84968	14.903	12.3519	7.09565	15.0986	19.7825	7.94716	14.6324	12.0294	8.04815	14.7379	20.1009	13.2354	13.9514	12.2825	13.4769	14.1965	NA	NA	NA	NA	NA	NA	19.9032	18.1012	14.4486	12.58	18.2183	14.5445	23.4814	20.9909	15.6665	9.34983
Noctilio	leporinus	Noctilionidae	Noctilio_leporinus	16.0628	2.93568	18.1585	15.772	2.85977	18.2014	19.3372	4.24226	16.9251	12.3459	4.27533	17.0306	20.4149	5.05534	15.1315	11.4675	5.2793	15.2382	20.8789	6.52699	14.9306	11.4263	6.83737	15.2001	21.0963	13.8248	13.7383	11.1637	13.8623	13.7837	18.1041	19.2565	12.9591	14.4935	19.3246	12.9637	20.3992	20.2237	13.9994	12.1827	19.8362	14.3865	25.2596	23.9165	16.7827	8.04404
Noctilio	leporinus	Noctilionidae	Noctilio_leporinus	16.5203	2.49872	17.5359	15.517	2.58255	17.5644	19.164	4.03889	16.6988	12.8642	4.1491	16.73	20.2409	5.05535	14.8335	11.9327	5.21783	14.8882	20.8257	6.56672	14.8536	11.4129	6.73668	14.7875	21.6658	13.4126	13.4734	10.7343	13.6577	13.7074	18.1831	18.8562	13.1775	14.5323	18.9121	13.2238	20.6752	19.1762	14.4564	12.0316	19.5218	14.488	24.2563	22.5164	16.6181	8.38784
Nycteris	arge	Nycteridae	Nycteris_arge	16.2404	6.57266	14.4816	15.6335	6.57123	14.4921	17.7671	7.14689	14.5019	14.2366	7.28168	14.5945	18.2056	8.10756	13.8832	13.688	8.20456	14.0032	18.5552	9.0986	13.9022	13.3615	9.23019	13.9891	19.2455	12.9292	14.879	13.2105	12.9927	15.0834	17.1951	15.0888	14.8031	15.3387	15.1871	14.8597	19.1857	17.7927	16.2394	13.3545	17.9979	16.3646	20.7168	21.2568	16.2749	12.1961
Nycteris	hispida	Nycteridae	Nycteris_hispida	16.1014	6.69105	14.4685	15.6849	6.688	14.4491	17.643	7.15504	14.5499	14.18	7.27749	14.6926	18.1676	8.06878	14.1733	13.7854	8.25449	14.2214	18.5873	9.1633	14.112	13.4184	9.41834	14.2175	19.263	13.0422	15.0304	12.8835	13.3543	15.1507	17.2264	14.2587	15.9327	15.0663	14.1058	16.0512	18.8367	17.6606	16.5205	13.6596	17.7796	16.527	NA	NA	NA	12.262
Nycteris	thebaica	Nycteridae	Nycteris_thebaica	NA	NA	NA	NA	NA	NA	17.6758	7.28376	14.3048	14.078	7.48876	14.4097	18.026	8.18344	13.8438	13.7335	8.29588	13.9077	18.3134	9.34706	13.9321	13.5331	9.46737	14.031	19.4651	13.2435	14.785	12.8958	13.457	14.9617	17.1857	15.0989	15.0269	15.3149	15.2514	15.0106	18.8498	17.398	16.3503	13.7267	17.5855	16.4283	20.7505	21.2211	17.232	12.3666
Nycteris	thebaica	Nycteridae	Nycteris_thebaica	16.2177	6.87034	14.9673	15.9116	6.96527	14.9722	17.4528	7.08704	15.0035	14.3481	7.17425	15.0203	18.0765	7.75291	14.5495	13.8773	7.85714	14.5282	18.5352	8.80386	14.3879	13.4911	8.98614	14.4453	18.6056	12.6567	15.4194	13.3146	12.8857	15.4039	17.1719	14.8376	15.1134	15.1395	14.9495	15.1124	18.8461	17.3011	16.2736	13.6536	17.5234	16.3685	20.4495	21.1607	16.434	12.334
Nycteris	thebaica	Nycteridae	Nycteris_thebaica	16.3442	6.91591	14.5299	15.9183	6.81066	14.7046	17.7307	7.31308	14.5846	14.1266	7.37511	14.6602	18.3579	8.0029	14.189	13.8481	8.16451	14.2169	18.6804	9.14143	13.9834	13.3526	9.23209	14.0796	19.0172	12.8687	15.2678	13.2532	12.9925	15.2663	17.2426	15.1543	15.0158	15.1332	15.2075	15.0708	18.9683	17.7737	16.3591	13.4407	17.8946	16.4367	20.1577	21.8632	16.3727	12.4549
Nycteris	thebaica	Nycteridae	Nycteris_thebaica	NA	NA	NA	NA	NA	NA	17.6097	6.78808	14.1274	13.9776	6.98139	14.2488	18.0819	7.62252	13.8053	13.6652	7.82726	13.9566	18.7179	8.81801	13.6964	13.2523	8.97768	13.8056	19.6488	13.0774	14.5977	12.6842	13.3149	14.8197	17.114	14.8919	14.9005	15.3236	14.9542	14.9393	18.9965	17.4303	16.3308	13.5643	17.5814	16.4391	20.3609	21.726	16.6636	12.6024
Nycteris	tragata	Nycteridae	Nycteris_tragata	16.2427	4.64546	13.5188	15.577	4.58653	13.5338	18.2023	5.03928	13.7268	13.6824	5.18077	13.8821	18.6241	6.27502	13.358	13.273	6.45332	13.4243	19.3033	7.59493	13.1524	12.5979	7.7714	13.1546	20.1535	12.6037	14.2794	12.1658	12.8239	14.4119	17.2228	14.5658	14.7044	15.1179	14.6282	14.7811	19.5059	17.7341	16.3343	12.9835	17.9878	16.4139	21.2466	21.621	16.5863	11.6242
Ametrida	centruio	Phyllostomidae	Ametrida_centurio	16.1256	10.0488	15.0166	15.9757	10.0729	15.0279	17.5525	10.1796	14.9457	14.5785	10.3833	15.0531	18.1576	10.5276	14.5592	13.9341	10.7769	14.6842	19.17	11.8614	14.3821	12.9715	12.1359	14.4504	19.1121	14.0277	15.0921	13.3597	14.1655	15.2236	17.6052	15.0167	15.7351	14.8318	15.037	15.7878	19.5562	16.7985	15.6878	13.0757	17.1412	15.6662	20.7263	19.2454	16.8178	12.0181
Ametrida	centruio	Phyllostomidae	Ametrida_centurio	16.1828	9.14196	14.9805	16.0405	9.12903	14.994	17.6366	9.48956	14.9323	14.4581	9.538	15.0063	18.4287	9.86727	14.3681	13.7108	9.96697	14.4848	19.7221	11.3433	14.1681	12.5603	11.462	14.3224	19.3598	13.8723	15.0336	12.9674	13.9762	15.1375	17.7792	15.0698	15.653	14.6708	15.0886	15.724	19.8782	17.0617	15.5985	12.6926	17.2341	15.6517	21.089	19.9637	16.551	11.5989
Ametrida	centurio	Phyllostomidae	Ametrida_centurio	16.2088	10.0424	15.2983	16.0831	10.05	15.3793	17.5128	10.182	15.2218	14.7397	10.3107	15.2922	18.3177	10.5851	14.8872	14.1007	10.7088	14.8782	19.2002	11.8698	14.5445	13.036	12.038	14.6409	19.1263	14.0327	15.1397	13.3698	14.1494	15.306	17.7034	15.0587	15.7143	14.9331	15.0786	15.8049	19.6439	16.8024	15.5745	13.0896	17.0483	15.661	20.7804	19.349	16.5696	12.0254
Anoura	geoffroyi	Phyllostomidae	Anoura_geoffroyi	16.2228	2.43042	15.6005	15.9059	2.36626	15.6248	17.9576	3.29523	15.6652	14.2061	3.35992	15.7003	18.0885	4.76782	15.463	14.1809	4.80459	15.5345	18.6563	8.76224	15.0534	13.6376	8.85545	15.1879	18.708	12.8875	14.7945	13.6875	12.907	14.9083	NA	NA	NA	14.2594	20.7005	15.611	18.8932	19.0724	16.009	13.5692	19.0943	16.1821	21.6405	23.1359	17.1053	11.2177
Artibeus	jamaicense	Phyllostomidae	Artibeus_jamaicensis	16.4491	2.45899	13.9888	16.1237	2.66444	14.0875	18.737	3.47077	13.8726	13.5396	3.48141	13.9433	19.9476	4.95072	13.0188	12.4922	4.86174	13.2525	20.9462	6.19536	13.2535	11.4819	6.09037	13.2562	20.0394	13.0449	13.3353	12.5333	13.072	14.0775	18.3608	18.9123	13.7776	13.9678	19.3666	13.5199	20.543	19.888	15.0014	11.7671	20.0458	15.1266	23.7477	24.0289	15.5855	9.32493
Artibeus	jamaicense	Phyllostomidae	Artibeus_jamaicensis	16.0733	2.75441	14.4073	15.6238	2.78195	14.4538	18.1415	3.56592	14.3264	13.2153	3.53952	14.3394	19.4242	4.83548	13.6124	12.3423	4.9161	13.8069	21.3277	8.20544	13.6475	11.1643	8.45971	13.9953	20.6537	12.5295	14.0395	11.8492	12.825	14.2909	18.6027	19.1454	13.8788	13.971	19.3195	14.0327	20.1539	19.6434	14.8333	12.4801	19.7333	15.0988	23.4294	23.4927	15.0107	9.31394
Carollia	brevicauda	Phyllostomidae	Carollia_brevicauda	15.9392	5.29811	14.7998	15.5424	5.31468	14.8192	17.7743	5.99986	14.6794	13.781	6.07423	14.7573	18.2256	7.15464	14.3368	13.2995	7.35138	14.6675	18.975	9.66844	14.2535	13.0235	9.87874	14.5929	19.6329	12.7506	14.4703	12.4899	13.0753	14.5162	18.4143	18.9008	14.3728	NA	NA	NA	19.1078	18.6894	15.5838	13.5553	18.9171	15.6986	21.4785	22.0858	15.9529	11.5767
Carollia	brevicauda	Phyllostomidae	Carollia_brevicauda	15.9692	5.1579	14.6217	15.6301	5.13863	14.6214	17.6804	5.8766	14.4486	13.8199	5.96081	14.5528	18.3733	6.81244	14.1774	13.4157	7.05134	14.2648	18.7685	9.47889	14.0725	13.114	9.7622	14.1947	19.8332	12.4191	14.1039	12.4308	12.7943	14.25	18.4873	18.5196	14.4033	14.6685	18.1313	14.7536	19.2757	18.4967	15.6691	13.4219	18.6723	15.6249	21.9218	21.5525	16.3491	11.1983
Carollia	brevicauda	Phyllostomidae	Carollia_brevicauda	16.1923	5.46736	15.0015	15.8919	5.52689	14.9813	18.0943	6.11163	14.8117	14.1881	6.22461	14.9225	18.437	7.32042	14.4734	13.8127	7.43571	14.5138	19.1777	9.84815	14.2659	13.1552	9.98651	14.5195	19.9483	12.9409	14.3854	12.4646	12.9824	14.5568	18.1863	18.7532	14.4241	14.3475	18.7984	14.4586	19.1551	18.9136	15.5288	13.3443	18.8463	15.6989	21.3379	22.0888	15.5836	11.2862
Carollia	brevicauda	Phyllostomidae	Carollia_brevicauda	15.9116	5.74479	14.7543	15.7138	5.75089	14.7793	17.5692	6.28351	14.6332	13.993	6.44312	14.7723	18.2054	7.50284	14.381	13.5305	7.5773	14.5817	19.022	10.0375	14.3647	13.1469	10.2168	14.5385	19.7359	13.0917	14.8021	12.569	13.3049	14.8032	18.4726	19.1331	14.7201	14.4817	19.0614	14.7709	18.9896	18.7939	15.9444	13.5732	18.8767	16.0104	21.2398	22.2109	16.1993	11.6515
Carollia	perspicillata	Phyllostomidae	Carollia_perspicillata	16.0426	5.59834	14.4086	15.7986	5.57787	14.3954	17.5301	6.16835	14.3295	14.2389	6.20457	14.2954	18.1745	7.43443	14.19	13.8942	7.57456	14.2266	18.8342	9.66954	14.1895	13.367	9.86009	14.2851	19.5901	13.0087	14.5649	12.7002	13.1821	14.6355	NA	NA	NA	14.18	19.066	14.7396	19.0805	18.8027	15.9654	13.516	19.0204	16.0369	21.54	22.109	16.2823	11.3645
Carollia	perspicillata	Phyllostomidae	Carollia_perspicillata	16.008	5.44939	14.3617	15.4914	5.5321	14.3855	17.4636	5.98931	14.2372	14.0953	6.115	14.32	17.8401	7.13737	14.0349	13.6849	7.2205	14.1111	18.6214	9.72177	14.3011	13.1861	9.87546	14.393	19.4686	12.9702	14.6102	12.7622	13.1826	14.6778	18.1809	18.96	14.6889	14.4857	18.8661	14.7813	18.9323	18.7779	15.9365	13.5084	19.0234	15.9855	21.3341	21.7165	16.4923	11.5928
Centurio	senex	Phyllostomidae	Centurio_senex	16.0961	9.69745	15.706	15.8207	9.70449	15.7144	18.0289	9.7241	15.3221	13.8957	10.0083	15.5272	18.8187	10.1634	14.7632	13.1539	10.3989	14.8937	20.5373	11.4008	14.2241	11.566	11.6855	14.4931	20.7027	13.7446	14.6299	11.5843	14.0464	14.7597	18.2555	16.3612	15.507	14.221	16.5273	15.613	21.0629	17.4808	14.9587	11.3991	17.8615	15.1016	21.927	19.9558	16.9228	10.8179
Centurio	senex	Phyllostomidae	Centurio_senex	16.1466	9.80478	15.9	15.8759	9.82894	15.9063	18.2936	9.8611	15.7491	13.831	10.0036	15.8207	18.93	10.0409	14.8946	13.1314	10.3256	15.1536	20.7311	11.1432	14.1682	11.473	11.6586	14.4775	20.2342	13.7696	14.7001	12.0113	14.0571	14.9208	18.004	16.0821	15.6566	14.3636	16.1989	15.6865	21.1369	17.3838	14.9411	11.4347	17.6837	15.1995	22.0235	20.0258	16.64	10.9764
Centurio	senex	Phyllostomidae	Centurio_senex	16.1296	9.71476	15.6616	15.716	9.68164	15.6737	18.0231	9.7013	15.2473	13.822	9.97047	15.4334	18.8535	10.125	14.6693	13.094	10.3545	14.7701	20.4109	11.2824	14.1423	11.3712	11.4772	14.2077	20.3036	13.6818	14.5779	11.5926	13.987	14.5863	18.2134	16.3163	15.2306	14.0942	16.3738	15.2649	21.0817	17.433	14.9601	11.2347	17.8222	15.0491	22.1555	19.7698	16.8036	10.74
Chiroderma	villosum	Phyllostomidae	Chiroderma_villosum	16.4481	4.57424	14.1855	16.226	4.57094	14.2045	18.4108	5.39613	14.5103	14.2817	5.46255	14.5421	19.1172	6.72988	14.4114	13.6363	6.86235	14.5542	20.8121	9.97574	14.4036	12.1289	10.1149	14.4535	21.2678	13.5091	14.2827	11.7869	13.6053	14.3473	18.1415	19.4558	14.7451	NA	NA	NA	20.362	19.8334	15.2931	12.5918	19.7555	15.4301	22.294	23.6233	15.8561	10.8454
Chiroderma	villosum	Phyllostomidae	Chiroderma_villosum	16.0904	3.79124	14.1475	15.747	3.80666	14.1364	18.0318	4.77014	14.1386	13.6956	4.75743	14.2771	18.9699	5.94756	14.1739	13.0229	6.12195	14.269	20.7895	9.03842	13.8353	11.7727	9.60356	14.1605	21.2111	12.7684	14.0025	11.1065	13.0051	14.2521	NA	NA	NA	NA	NA	NA	20.3422	19.4282	15.2886	12.5301	19.4941	15.7092	22.1617	23.305	15.4942	10.3994
Choeronycteris	mexicana	Phyllostomidae	Choeronycteris_mexicana	15.8095	-0.586799	14.1369	15.5682	-0.558264	14.1272	17.6549	0.111104	14.2743	14.041	0.236676	14.2526	17.4691	2.45128	14.6331	14.1438	2.63889	14.606	18.1302	6.27826	14.7702	13.9933	6.49315	14.9738	18.7126	11.1794	15.2337	13.717	11.4949	15.2647	18.3494	21.8645	15.3025	14.5043	21.7895	15.3536	18.7596	19.9635	16.2997	13.811	20.0637	16.3924	NA	NA	NA	11.4421
Chrotopterus	auritus	Phyllostomidae	Chrotopterus_auritus	15.9539	-0.62558	14.9213	15.6829	-0.552471	14.925	18.1552	-0.183157	14.3677	13.568	-0.111841	14.5096	18.7065	2.04095	14.0276	12.9742	2.21743	14.2779	19.9783	5.09346	13.5224	11.9447	5.35668	13.7489	20.1109	12.1916	14.1171	12.1876	12.3642	14.2556	18.4665	19.4096	13.9223	14.1396	19.4957	13.9344	20.3564	20.4138	15.1065	12.3864	20.6989	15.2458	24.1465	24.9004	14.6273	8.945
Desmodus	rotundus	Phyllostomidae	Desmodus_rotundus	16.3795	5.8003	15.5461	16.0082	5.71992	15.5581	18.6726	7.94038	14.3432	13.6562	7.92944	14.3646	19.0422	9.7986	13.3705	13.2559	9.75444	13.5661	19.1513	10.5132	13.1988	13.1721	10.4064	13.3127	19.1347	11.1605	13.3039	13.2021	11.2125	13.4193	18.2596	18.4666	13.6016	13.9684	19.2477	13.7983	19.4216	18.6585	15.4628	13.14	18.8423	15.5988	21.7798	24.0228	15.8092	10.9205
Diaemus	youngii	Phyllostomidae	Diaemus_youngi	16.011	5.95138	13.9568	15.7715	5.94998	13.9407	18.38	7.92924	13.1199	13.3767	8.06785	13.3427	19.0256	9.84494	12.789	12.9172	10.0384	12.879	19.0639	10.6531	12.8166	12.9921	10.8049	12.9562	18.7887	11.5209	13.2577	13.4364	11.6833	13.4068	18.7878	18.0552	13.9865	13.7471	18.2491	14.0557	19.9298	18.5513	15.7005	12.6374	18.7218	15.8561	22.4834	23.4799	15.7263	10.4683
Diphylla	ecaudata	Phyllostomidae	Diphylla_ecaudata	16.3281	7.42412	14.3402	15.9893	7.43271	14.3825	17.9428	9.23957	13.706	14.2603	9.30765	13.7523	18.8068	10.5206	13.2733	13.4434	10.6329	13.3196	18.8743	11.3087	13.4573	13.305	11.3774	13.488	19.15	12.0202	13.7577	13.3925	12.0416	14.0203	18.6229	17.7512	14.436	13.8968	17.8763	14.7152	19.7334	18.2593	16.0117	12.7908	18.1861	16.1914	21.8143	22.3263	16.9183	10.9489
Enchistenes	hartii	Phyllostomidae	Artibeus_hartii	16.4568	6.42788	14.0409	16.2763	6.46133	14.0474	18.1747	6.99242	14.2455	14.4464	6.97635	14.3776	18.9866	7.917	13.7848	13.6874	7.89295	14.0666	20.0314	10.0963	13.9556	12.5482	10.0122	14.078	19.1232	13.5966	14.7179	13.2876	13.4358	14.7416	NA	NA	NA	14.4181	18.3057	14.759	19.1797	18.1514	15.8868	13.1376	18.1395	16.0052	21.3573	21.4737	16.3617	11.3607
Enchistenes	hartii	Phyllostomidae	Artibeus_hartii	16.0692	6.68914	14.7615	15.5744	6.62795	14.8597	17.8533	7.05631	14.8477	14.0715	7.20987	14.9576	18.5524	7.83399	14.5167	13.3702	8.0338	14.5855	19.9036	10.0057	14.1711	12.3408	10.3991	14.3818	19.0514	13.6612	14.7558	13.3105	13.9028	14.5854	18.1058	18.8243	14.4764	14.3974	18.853	14.6003	19.3217	18.5792	15.7286	13.4579	18.744	15.8655	21.5588	21.973	16.0242	11.4289
Glossophylla	soricina	Phyllostomidae	Glossophaga_soricina	16.1322	5.01454	14.9925	15.8299	5.02652	14.9846	17.4239	5.95661	15.1074	14.6313	6.03177	15.2607	17.7098	7.45198	15.0698	14.3915	7.58469	15.2141	18.2998	9.93905	14.8936	14.0429	10.0106	15.0498	18.4781	13.1216	14.95	14.0111	13.1944	15.0839	17.8412	18.7926	15.6279	14.7722	18.8745	15.7468	18.7217	18.1385	16.3344	14.0023	18.199	16.5069	20.8432	21.3461	16.9896	11.9304
Hylonycteris	underwoodi	Phyllostomidae	Hylonycteris_underwoodi	16.2517	3.97615	15.8244	15.7848	3.97761	15.8443	17.5655	4.88635	16.0229	14.5043	4.85519	16.0754	17.6686	6.35661	15.848	14.5091	6.37298	15.904	18.1277	9.11713	15.6643	14.1329	9.1129	15.5043	18.312	13.0708	15.3599	14.1932	13.0196	15.4727	NA	NA	NA	15.2106	20.4896	15.7207	18.6504	19.3214	16.0536	14.1326	19.0874	16.1749	20.717	22.1688	16.93	12.1668
Leptonycteris	curasoae	Phyllostomidae	Leptonycteris_curasoae	15.835	2.04047	15.5573	15.6297	2.07328	15.6357	17.5077	2.95302	15.7888	14.0073	3.12881	15.7589	17.8269	5.1019	15.7742	13.8793	5.4313	15.9211	18.568	8.4071	15.6236	13.2664	8.65008	15.6076	18.9159	11.6393	15.1486	13.2302	11.8441	15.2072	18.1023	19.7936	14.9991	14.5095	19.898	15.1016	18.8337	18.7066	15.9568	13.718	18.9905	16.0629	21.676	22.4848	16.7361	11.2799
Leptonycteris	curasoae	Phyllostomidae	Leptonycteris_curasoae	15.8738	1.94043	16.1404	15.6819	1.93174	16.1845	17.6072	2.93391	16.1843	14.0725	3.07404	16.3641	17.7632	4.93702	16.1731	13.9186	5.00794	16.2296	18.7603	8.25193	15.6407	13.3795	8.55544	15.7982	18.925	11.3836	15.135	13.1468	11.5483	15.3329	17.9514	19.3139	14.8921	14.5085	19.6383	14.9259	19.0142	18.8138	15.7605	13.5343	18.8655	15.9235	21.5898	22.5743	16.5499	11.2533
Leptonycteris	curasoae	Phyllostomidae	Leptonycteris_curasoae	15.8364	1.77463	15.6305	15.5888	1.81548	15.6587	17.527	2.65865	15.8007	13.8409	2.83827	15.7798	17.7849	4.87864	15.7476	13.9511	5.00199	15.706	18.4605	7.96643	15.5434	13.2461	8.12224	15.4206	19.0406	10.816	14.9944	13.0917	11.0889	15.0891	18.1121	19.9658	15.116	14.5466	20.0444	15.2012	18.8219	19.0237	15.966	13.8205	19.291	16.1009	21.6157	22.6691	16.9415	11.3726
Lonchophylla	brasiliense	Phyllostomidae	Lophostoma_brasiliense	16.1184	6.23877	15.5144	15.8861	6.18819	15.5211	17.3699	6.80645	15.5734	14.734	6.86499	15.6451	18.0821	8.13581	15.2526	14.0534	8.26739	15.3781	18.6509	9.83061	14.6546	13.606	9.99931	14.9046	18.478	13.6225	15.3893	13.9503	13.7062	15.4754	17.9013	17.7367	14.7449	14.777	17.8708	14.7575	18.6237	17.8369	15.8803	13.8878	17.9887	15.9406	20.7785	20.6633	15.929	12.0753
Lonchophylla	brasiliense	Phyllostomidae	Lophostoma_brasiliense	16.0079	6.67902	15.3402	15.8163	6.80533	15.4355	17.3238	7.17412	15.4706	14.6473	7.23678	15.4438	17.6979	8.40728	14.9496	14.154	8.52126	15.0728	18.3306	10.1214	14.6316	13.629	10.2967	14.8179	18.4811	13.7209	15.3198	13.939	13.9018	15.4021	17.7394	17.3889	15.135	14.6618	17.6298	15.1875	18.6331	18.0103	16.017	14.0001	18.1925	16.0261	20.8205	20.6945	15.7165	11.9538
Lonchophylla	brasiliense	Phyllostomidae	Lophostoma_brasiliense	16.2668	7.0564	15.616	15.9718	7.03378	15.6364	17.3662	7.35084	15.5663	14.8067	7.31957	15.5009	17.9164	8.50961	15.27	14.38	8.63431	15.2796	18.469	10.3315	14.8881	13.836	10.4341	15.0335	18.498	13.7951	15.3445	13.8359	13.842	15.3979	17.7139	17.7371	14.982	14.8047	17.5339	15.1698	18.7078	18.0494	15.946	13.8937	18.2615	16.0105	20.5409	21.1021	15.805	12.037
Lonchophylla	robusta	Phyllostomidae	Lonchophylla_robusta	15.9646	1.93783	14.5027	15.7647	1.91799	14.5796	17.6726	2.9884	14.3826	14.2829	3.05036	14.49	17.8881	4.70654	14.3966	14.0677	4.89798	14.4823	18.8378	8.15458	14.4209	13.1587	8.32994	14.3042	18.989	12.7437	14.5058	13.3069	12.9233	14.5799	18.2433	20.4339	15.6563	14.3786	20.1281	15.8801	19.1923	19.0021	16.4151	13.4282	19.1678	16.5781	21.7674	23.1974	17.3047	11.0855
Lonchophylla	robusta	Phyllostomidae	Lonchophylla_robusta	15.7782	1.18883	14.6413	15.4342	1.20686	14.6681	17.163	2.13867	14.6298	14.0109	2.34263	14.6866	17.736	4.31166	14.6859	13.7158	4.58867	14.8521	18.6794	7.55469	14.518	13.1989	7.80491	14.6035	18.693	12.0671	14.4577	13.3994	12.3174	14.5097	18.5314	20.3056	15.4636	14.5696	20.0656	15.5049	19.3021	18.7124	16.3208	13.5458	19.2158	16.2118	22.2165	23.0827	16.8911	10.9888
Lophostoma	silvicolum	Phyllostomidae	Lophostoma_silvicolum	16.0832	3.10486	14.9539	15.8071	3.11235	14.8875	18.097	3.76625	14.8585	13.9746	3.78903	14.7523	18.7292	5.57995	14.343	13.4765	5.78003	14.4307	19.3266	8.08486	13.8155	12.8533	8.26909	13.9288	19.4305	12.9174	14.3721	12.8776	13.0319	14.5127	18.3595	18.8901	14.3848	14.4078	19.0225	14.4334	19.2145	18.9614	15.4282	13.4224	19.046	15.5997	22.7088	22.4347	15.2916	10.0116
Lophostoma	silvicolum	Phyllostomidae	Lophostoma_silvicolum	15.8659	3.43884	15.1378	15.6532	3.45797	15.1942	17.8248	4.24528	15.1297	13.7758	4.3958	15.09	18.4732	5.86119	14.7322	13.2497	6.06683	14.7001	19.234	8.20694	13.9757	12.7162	8.48386	14.3663	18.9919	13.1965	14.8005	13.3186	13.3809	14.9183	18.2727	18.6606	14.6769	14.4056	18.7289	14.7543	19.3496	19.0117	15.6145	13.3159	19.1009	15.8565	22.7182	22.3033	15.2461	10.1283
Macrophyllum	macrophyllum	Phyllostomidae	Macrophyllum_macrophyllum	16.2078	8.14786	15.8506	16.0391	8.15176	15.8744	17.4479	8.61966	15.6975	14.8474	8.7004	15.7582	17.8615	9.1509	15.4456	14.4326	9.28167	15.515	18.6758	10.5409	15.1063	13.7427	10.6159	15.2264	18.8626	13.897	15.4235	13.6769	14.0443	15.5301	NA	NA	NA	NA	NA	NA	18.7206	17.3513	15.8701	13.8955	17.2016	16.105	20.424	19.9653	15.7808	12.2039
Macrophyllum	macrophyllum	Phyllostomidae	Macrophyllum_macrophyllum	16.2092	8.33836	15.264	16.0544	8.34666	15.2861	17.4003	8.86996	15.0938	14.8176	8.93658	15.1294	17.7804	9.57262	14.9751	14.4374	9.65187	14.9687	18.4165	10.9662	14.8332	13.841	10.9994	14.8588	18.785	14.025	15.3108	13.7158	14.0394	15.4062	NA	NA	NA	NA	NA	NA	18.8016	17.3493	16.3802	13.6773	17.3716	16.4343	20.5138	19.7243	16.6843	12.1708
Macrotus	waterhousii	Phyllostomidae	Macrotus_waterhousii	15.9004	3.02717	15.83	15.6252	3.03911	15.84	17.2788	3.63818	15.4935	14.2665	3.73954	15.5894	17.905	4.75733	15.0726	13.7942	4.9863	15.1562	18.6014	8.44727	14.8178	13.196	8.557	15.0404	19.253	13.27	14.7835	12.9474	13.5361	15.0057	17.9688	18.9747	14.253	14.5304	19.1668	14.3553	19.0143	19.0617	15.8238	13.9473	19.2396	15.9231	22.1279	22.152	16.2652	10.9742
Mesophylla	macconnelli	Phyllostomidae	Mesophylla_macconnelli	15.8278	7.51255	14.5256	15.6827	7.5382	14.5478	17.1779	8.01806	14.7244	14.3616	8.13669	14.7693	17.795	9.14642	14.7307	13.7734	9.22768	14.8161	18.9473	11.0818	14.6327	12.7842	11.2135	14.8316	19.4013	13.334	14.933	12.628	13.6426	15.1634	17.5661	17.8742	14.877	NA	NA	NA	18.7118	17.6511	15.8208	13.7686	17.8851	15.9925	20.8962	20.4954	16.1319	12.0126
Micronycteris	hirsuta	Phyllostomidae	Micronycteris_hirsuta	16.1193	4.32058	14.9633	15.8215	4.26504	14.9499	17.3754	4.67942	14.8915	14.4777	4.6387	14.8512	17.935	5.99461	14.4883	14.122	6.18393	14.6386	18.582	9.21614	14.2538	13.5792	9.41466	14.4532	18.8289	13.7006	14.9515	13.5599	13.8014	15.0669	17.8036	18.2139	14.9904	14.9508	18.1655	15.2452	18.8794	18.6551	15.9696	13.7428	18.7991	16.0781	21.4426	21.4813	16.717	11.3543
Micronycteris	hirsuta	Phyllostomidae	Micronycteris_hirsuta	15.998	3.72758	15.0274	15.8281	3.71585	15.0943	17.4786	4.26366	15.2031	14.4252	4.36199	15.2782	17.8501	5.64436	14.4814	14.073	5.64687	14.6958	18.6264	8.84977	14.2914	13.6172	8.98814	14.3495	18.9658	13.4222	14.6389	13.1595	13.5108	14.8119	17.9187	18.7365	14.763	14.645	18.8579	14.8049	18.8046	18.8504	15.8123	13.8464	18.9735	15.8986	21.4657	21.6009	16.7742	11.3718
Micronycteris	hirsuta	Phyllostomidae	Micronycteris_hirsuta	16.1188	3.85946	14.2462	15.9091	3.8427	14.258	17.4565	4.2937	14.228	14.4003	4.42576	14.3416	17.8834	5.67789	13.8567	14.2135	5.7921	13.8554	18.6397	9.1046	13.8519	13.5147	9.24763	14.0607	18.9188	13.433	14.5699	13.5866	13.5628	14.7629	18.1715	18.8621	14.8922	NA	NA	NA	18.8049	18.5622	16.0869	13.7521	18.6088	16.2054	21.3791	21.6207	16.6521	11.5573
Micronycteris	megalotis	Phyllostomidae	Micronycteris_megalotis	15.9833	7.14678	15.3177	15.6598	7.27105	15.2761	17.0517	7.56573	15.251	14.7663	7.74032	15.174	17.4253	8.40805	15.0835	14.3871	8.63821	15.0317	17.6433	10.6812	14.849	13.9779	10.7369	14.7334	18.0594	14.1168	15.401	14.1105	14.2482	15.3646	17.4418	17.316	15.3602	15.0666	17.2068	15.4699	18.1296	17.7429	16.3472	14.3502	17.8002	16.4365	20.4318	20.1552	17.1536	12.5335
Micronycteris	megalotis	Phyllostomidae	Micronycteris_megalotis	16.1284	6.69697	15.3213	15.9845	6.69097	15.33	17.183	7.17258	15.327	14.957	7.18265	15.3231	17.6007	8.01263	15.0684	14.5231	8.10642	15.2406	18.171	10.1594	14.8232	14.0289	10.2827	14.9367	18.0118	14.0473	15.3107	14.315	14.106	15.4301	17.2264	17.0323	15.4618	NA	NA	NA	18.1878	17.5191	16.1128	14.4291	17.5313	16.2236	20.4135	20.067	16.8888	12.374
Micronycteris	minuta	Phyllostomidae	Micronycteris_minuta	16.0367	6.73498	16.0026	15.8688	6.79118	16.0327	17.0409	7.0971	15.6987	14.7259	7.15926	15.8045	17.4493	8.15484	15.683	14.435	8.27134	15.7256	18.1525	10.1808	15.2935	13.9553	10.2027	15.3685	18.0252	13.9804	15.498	14.1942	14.1275	15.5075	17.6883	17.5818	15.1737	14.9387	17.7829	15.1655	18.2469	17.7257	16.0894	14.132	17.7846	16.1281	20.4127	20.2356	16.548	12.418
Mimon	crenulatum	Phyllostomidae	Mimon_crenulatum	15.9284	5.62701	13.8603	15.6776	5.67157	13.8576	17.451	6.28692	13.5239	14.075	6.31173	13.6139	18.577	7.20939	13.2928	13.2691	7.44408	13.4846	19.1211	8.95582	13.3511	12.6587	9.14326	13.5056	19.4008	13.4633	14.57	12.9377	13.6101	14.7519	18.3167	18.2224	14.796	NA	NA	NA	19.045	17.8177	16.0222	13.6081	18.1511	16.1262	21.9558	21.0739	18.2193	10.9221
Mimon	crenulatum	Phyllostomidae	Mimon_crenulatum	16.0964	4.54662	13.7807	15.9421	4.51873	13.8198	17.8266	5.17061	13.5114	13.9293	5.3026	13.727	18.9299	6.25055	13.1833	13.1407	6.46532	13.3791	19.8093	8.73027	13.0811	12.2962	8.85839	13.2659	19.5987	13.089	14.3036	12.8891	13.1399	14.4904	NA	NA	NA	14.098	18.2809	14.6382	19.1771	17.7854	16.1216	13.3996	18.237	16.0679	22.3011	21.4172	17.7222	10.7887
Mimon	crenulatum	Phyllostomidae	Mimon_crenulatum	16.0782	5.03361	15.0622	15.8467	5.06298	15.1495	17.8479	5.61651	14.6375	14.0168	5.69614	14.6999	18.7175	6.63869	14.0551	13.2827	6.7782	14.3824	19.8345	9.34594	13.8788	12.82	8.9651	14.0055	19.2325	13.4319	14.8861	13.0348	13.5657	14.8962	17.5602	17.0791	15.1253	15.0722	17.087	14.9866	19.28	18.1452	15.8646	13.3609	18.4056	15.9567	22.4138	21.734	17.1939	10.5592
Phylloderma	stenops	Phyllostomidae	Phylloderma_stenops	15.9546	1.13879	13.3527	15.4701	1.16328	13.3863	17.9386	1.95821	13.0361	13.507	2.18785	12.9989	18.7605	3.84706	12.8311	12.5454	5.52455	13.6553	19.8554	6.73206	13.0631	12.058	7.04834	13.1868	19.9388	11.6067	13.83	12.1489	11.8432	13.8327	NA	NA	NA	14.039	18.8235	14.1035	20.2099	19.214	15.667	12.6153	19.594	15.7642	23.2481	23.9313	15.7384	9.94549
Phylloderma	stenops	Phyllostomidae	Phylloderma_stenops	15.7244	0.506166	13.0734	15.4684	0.550542	13.1764	17.9234	1.39528	12.8722	13.318	1.68661	13.137	18.8735	3.18763	12.8035	12.7309	3.47383	12.9187	19.7175	6.45046	12.9756	11.8522	6.77829	13.0977	19.8609	11.5805	13.8872	12.4035	11.8563	13.9513	NA	NA	NA	13.6473	19.5292	14.0748	20.366	19.2828	16.1421	12.3283	19.9832	16.0975	23.5729	23.1341	15.8198	9.53498
Phyllostomus	elongatus	Phyllostomidae	Phyllostomus_elongatus	15.6106	1.6247	13.3114	15.2711	1.54012	13.3798	18.5205	2.42967	13.2143	12.6956	2.72697	13.2539	19.0888	4.25073	12.5781	11.8898	4.50639	12.8341	20.2072	6.65617	12.292	11.0619	7.01034	12.4325	19.8552	12.7597	14.0748	12.4675	13.1923	14.3204	18.3254	17.5905	15.0077	14.6962	17.5488	15.0874	20.2134	19.073	15.5832	12.8756	19.033	15.9366	23.6609	22.7148	16.4658	9.93217
Phyllostomus	elongatus	Phyllostomidae	Phyllostomus_elongatus	15.3942	1.1901	14.126	15.2045	1.17672	14.1549	18.3885	2.22521	13.8951	12.4567	2.62133	13.9525	19.1016	3.85059	13.2677	11.9028	4.25243	13.4068	20.2525	6.66907	13.0353	11.0719	7.16019	13.1515	19.8601	12.5103	14.3539	12.1449	12.9858	14.436	18.7385	18.9067	14.0877	13.9401	19.103	14.1557	20.2417	19.0116	15.3407	12.6675	19.4497	15.4681	23.555	23.2783	15.9987	9.70568
Phyllostomus	hastatus	Phyllostomidae	Phyllostomus_hastatus	16.164	-3.75923	13.6616	15.558	-3.71334	13.6865	19.9884	-2.52383	13.1854	12.1393	-2.61118	13.103	20.9308	0.432588	12.2102	11.1714	0.775836	12.4079	22.0375	4.06604	11.8184	10.0284	4.12397	12.0923	21.2774	11.3967	13.2592	11.0112	11.5689	13.3487	19.3712	20.9704	13.049	NA	NA	NA	21.4348	20.771	14.7792	11.0952	21.0527	14.8031	25.9427	25.7815	14.4406	6.94439
Phyllostomus	hastatus	Phyllostomidae	Phyllostomus_hastatus	15.6781	-3.33535	12.585	15.3646	-3.32842	12.6322	19.2682	-1.8497	12.1461	11.9246	-1.63119	12.2872	19.896	0.497624	11.5524	11.5023	0.695098	11.7715	21.1189	4.43777	11.8899	10.1434	4.61972	11.9183	21.049	11.483	13.6899	11.2755	11.7824	13.8441	19.5306	20.5271	13.8055	13.2637	20.5129	13.9708	21.294	20.2268	15.3144	11.4795	20.6366	15.5248	25.816	25.706	15.7171	7.36198
Platyrrhinus	dorsalis	Phyllostomidae	Platyrrhinus_dorsalis	15.9597	2.81594	15.006	15.7138	2.83663	14.9977	17.9987	3.26526	14.6351	13.7121	3.33485	14.9255	19.1862	3.9766	14.2284	12.8493	4.59397	14.5062	20.6853	7.5723	14.0947	11.2831	7.93335	14.3227	20.9744	12.6962	14.1998	11.5219	13.0865	14.6041	17.9456	19.1498	13.7143	14.7584	19.2312	13.7532	19.7148	19.4669	15.1347	12.9925	19.7288	15.145	22.3943	23.128	15.1619	10.5718
Playtrrhinus	dorsalis	Phyllostomidae	Platyrrhinus_dorsalis	15.965	2.97244	13.9011	15.67	2.83489	13.8394	17.9932	3.1492	13.6299	13.5303	3.33262	13.7869	18.9045	4.4813	13.3699	12.9048	4.7192	13.4697	20.8066	7.68151	13.5248	11.2437	8.02295	13.7568	21.0247	12.4178	14.2639	11.3358	12.7329	14.4493	NA	NA	NA	14.7501	18.313	14.3434	19.8484	18.984	15.4188	12.8589	19.0883	15.6817	22.4015	22.5702	16.1228	10.5959
Rhinophylla	pumilio	Phyllostomidae	Rhinophylla_pumilio	16.1764	7.43097	14.9981	15.8879	7.39877	14.9986	17.6925	8.18517	14.8867	14.3357	8.18098	14.9619	18.1972	9.23593	14.6675	13.9099	9.23065	14.8229	18.492	10.8122	14.4393	13.4889	10.7359	14.5303	18.9878	13.0717	14.665	13.1837	13.0176	14.7935	17.9577	18.6002	14.7747	14.6713	18.7033	14.9596	18.6302	18.5688	16.0052	13.7977	18.5639	16.1565	20.7597	21.6286	16.228	12.0542
Rhinophylla	pumilio	Phyllostomidae	Rhinophylla_pumilio	16.0027	6.98064	14.7406	15.7626	6.98312	14.8218	17.7061	7.65955	14.6548	14.2032	7.77825	14.7859	18.2057	8.79821	14.4766	13.8111	8.97886	14.6716	18.6623	10.3742	14.259	12.9746	11.5997	14.2879	19.1891	12.72	14.4596	12.9019	12.8346	14.8938	NA	NA	NA	14.7255	18.7516	14.9429	19.0018	18.5494	16.2154	13.7664	18.63	16.0944	20.8868	21.5565	16.2254	11.9541
Sphaeronycteris	toxophyllum	Phyllostomidae	Sphaeronycteris_toxophyllum	16.2498	9.67871	15.2531	16.0199	9.67165	15.2478	17.7994	9.84732	15.1648	14.63	9.88035	15.1675	18.48	10.0666	14.5972	13.8002	10.2409	14.6887	19.8922	11.864	14.0306	12.5637	11.9842	14.2259	18.8272	14.1472	14.683	13.5463	14.2095	14.717	17.6925	15.504	14.9753	14.7953	15.5393	14.9999	19.9473	17.4451	15.213	12.5371	17.5009	15.3263	21.3337	20.8175	16.2655	11.5123
Sturina	lilium	Phyllostomidae	Sturnira_lilium	16.0928	6.18372	14.2418	15.8574	6.21583	14.2556	18.1233	6.88665	14.1374	13.8373	6.95299	14.1458	18.9248	7.91598	13.9528	13.156	8.07257	13.9366	19.591	9.8015	13.7353	12.5701	10.0815	13.8247	19.141	12.8583	14.5515	13.2899	12.9865	14.654	18.1669	18.5329	14.3225	14.4281	18.6055	14.408	19.2376	18.5869	15.5606	13.3469	18.8215	15.6023	21.8026	21.7014	15.7984	10.9671
Sturina	lilium	Phyllostomidae	Sturnira_lilium	16.2142	5.78406	13.6782	16.0013	5.79297	13.6899	18.3691	6.49821	13.7538	13.8098	6.56715	14.0143	18.8952	7.69114	13.2311	13.4015	7.65863	13.4222	19.4185	9.55758	13.4725	12.7447	9.65959	13.6495	18.9313	12.4734	14.2905	13.3563	12.5037	14.447	18.2391	18.2884	14.2611	14.4011	18.346	14.3703	19.3705	18.6092	15.4728	13.1444	18.4934	15.69	21.9389	21.097	15.8631	10.6714
Tonatia	saurophila	Phyllostomidae	Tonatia_saurophila	15.9921	2.56348	13.7241	15.447	2.58672	13.7771	17.8518	3.27626	13.678	13.9947	3.17693	13.3186	18.7291	4.90844	13.402	13.1402	5.08711	13.3618	19.3217	7.88485	12.733	12.671	8.14026	12.9217	19.49	13.0187	14.0997	12.8485	13.2617	14.0004	18.4619	18.6448	14.5684	NA	NA	NA	19.5307	19.1763	15.8953	13.3158	19.3343	16.1007	22.7585	23.1505	16.8899	10.2273
Tonatia	saurophila	Phyllostomidae	Tonatia_saurophila	15.9624	2.1279	13.0112	15.7741	2.13988	13.069	17.8037	2.87851	12.9836	13.926	2.97647	13.0142	18.5902	4.64418	12.9322	13.2675	4.87127	12.9694	19.2372	7.62776	12.5326	12.7165	7.76955	12.5247	19.2525	12.8455	14.0472	13.1319	13.0001	14.1592	18.4235	18.8318	14.4124	14.0816	18.9653	14.4884	19.6196	19.1503	15.8311	13.0278	19.3683	16.0659	22.7007	23.1477	16.6957	10.3462
Tonatia	saurophila	Phyllostomidae	Tonatia_saurophila	15.8553	2.10121	13.9465	15.6148	2.07504	13.9737	17.7094	2.74162	13.5306	13.7845	2.90151	13.618	18.678	4.60408	13.4218	13.0204	4.79296	13.5677	19.2121	7.65643	12.9032	12.6713	7.7999	13.0569	19.1497	12.8405	14.1181	13.1408	13.0638	14.2978	NA	NA	NA	14.208	19.3389	14.2873	19.5874	19.1105	15.6593	13.0979	19.3264	15.7659	22.53	23.2421	16.318	10.4585
Trachops	cirrhosus	Phyllostomidae	Trachops_cirrhosus	16.1146	1.71168	15.9314	15.6404	1.78875	15.9506	18.0169	2.39404	15.5514	13.8342	2.47424	15.5571	18.7446	4.05418	15.0044	13.1788	5.16282	14.9749	19.5159	6.63029	13.8933	12.494	6.70929	14.118	19.7344	12.1183	13.8203	12.4695	12.3012	13.9775	18.3965	19.1305	13.9585	14.1982	19.3831	14.0181	19.4997	18.7974	15.1081	13.0093	19.0153	15.2176	22.9457	23.47	15.8915	10.024
Trachops	cirrhosus	Phyllostomidae	Trachops_cirrhosus	16.4138	2.56808	15.6913	16.1092	2.52437	15.7045	18.3287	3.25908	15.4565	14.1897	3.21709	15.4979	18.7037	4.67072	14.8685	13.769	4.77482	14.989	19.4581	7.51334	14.093	13.026	7.47754	14.1447	19.9172	12.8145	13.6604	12.7639	12.7691	13.5951	18.4276	19.2889	14.2805	NA	NA	NA	19.3599	18.907	15.2568	13.3235	18.8586	15.2984	22.3832	23.3025	16.3068	10.1438
Trachops	cirrhosus	Phyllostomidae	Trachops_cirrhosus	16.065	1.51891	14.78	15.7008	1.53349	14.8253	18.092	2.28165	14.5296	13.7237	2.37358	14.5787	18.6541	3.85268	14.1935	13.1236	4.00201	14.3663	19.5029	6.54922	13.4179	12.5002	6.81584	13.5834	19.9654	12.0864	13.3324	12.5113	12.31	13.3912	18.3039	18.2345	14.1243	14.3142	18.4454	14.2028	19.4181	17.8745	15.4415	13.107	18.1779	15.457	22.6946	22.3215	16.4279	10.1813
Trachops	cirrhosus	Phyllostomidae	Trachops_cirrhosus	15.8945	1.55536	15.8136	15.6969	1.62343	15.8463	17.9896	2.25027	15.4986	13.597	2.36774	15.6391	18.7112	3.83644	15.029	13.1663	4.0295	15.0792	19.5683	6.33885	14.0754	12.324	6.52879	14.2605	20.0795	11.9738	13.6677	12.2228	12.2636	13.6472	18.4604	18.8992	14.0446	14.1989	19.1109	14.1047	19.6256	18.2892	15.3497	13.0537	18.4789	15.4686	23.0067	22.8469	16.0731	9.89593
Uroderma	bilobatum	Phyllostomidae	Uroderma_bilobatum	16.1051	5.29091	14.2298	15.5601	5.34453	14.2138	17.732	5.94946	13.9069	13.9077	6.04792	14.0985	18.5639	7.01094	13.6894	13.0708	7.26676	14.0052	19.9764	9.4788	13.7422	11.7997	10.0824	13.9318	19.2681	13.4507	14.7765	13.034	13.7014	14.8372	17.9306	18.533	14.3301	14.7357	18.7178	14.3454	19.3916	18.6972	15.505	13.2749	18.9194	15.7084	21.1552	21.9203	15.0672	11.7012
Uroderma	bilobatum	Phyllostomidae	Uroderma_bilobatum	15.8065	5.1505	14.0645	15.5258	5.03586	14.101	17.5709	5.57803	14.151	13.8118	5.70283	14.2207	18.3569	6.78857	13.8813	13.0943	6.93731	14.0117	19.7728	9.44163	13.8937	11.8537	9.84094	14.0071	19.2708	13.2919	14.9117	12.9168	13.7091	14.971	18.0574	19.003	14.5107	14.5735	19.2213	14.5661	19.3595	18.4832	15.6364	13.4251	18.8087	15.713	21.4781	22.4724	15.3297	11.6561
Vampyressa	pusila	Phyllostomidae	Vampyressa_pusilla	15.9878	7.53036	14.4284	15.6681	7.57054	14.4192	17.2901	8.0947	14.5798	14.4029	8.17798	14.644	18.1477	8.98739	14.6394	13.6625	9.223	14.5729	19.2192	10.9608	14.5758	12.7245	11.1855	14.6545	19.0425	13.3541	15.2979	13.1456	13.6746	15.3825	17.8826	17.7929	14.9476	14.8618	17.9069	15.0953	18.8549	17.5665	15.5748	13.6106	17.8826	15.6484	20.8379	20.8902	15.9801	12.1972
Vampyrum	spectrum	Phyllostomidae	Vampyrum_spectrum	15.4029	-11.1839	13.1362	15.1079	-11.1359	13.2037	18.683	-10.6789	13.3873	11.6794	-10.3167	13.979	18.9992	-7.11671	12.9385	11.4159	-6.49027	13.6636	20.9993	0.446749	12.7384	10.2379	0.85099	13.1492	21.024	10.6949	13.7228	11.2358	10.9201	13.903	18.9542	20.6742	12.6414	13.5527	20.9435	12.6227	21.7327	22.3263	14.5634	11.1068	22.545	14.893	26.9966	27.6371	14.3028	6.12019
Aethalops	alecto	Pteropodidae	Aethalops_alecto	16.294	3.77782	14.4414	15.9184	3.7931	14.3776	17.8339	4.54558	14.5703	14.3648	4.68336	14.8795	18.3492	5.97633	14.7611	13.7894	5.83626	14.879	19.5698	10.2972	14.2667	12.774	10.3456	14.4307	19.3175	11.8203	14.4717	13.0836	11.7298	14.6446	17.7629	20.1849	13.6507	14.6526	20.1388	13.7008	19.7315	20.3052	14.9006	12.5608	20.4787	15.2194	20.9648	24.0051	15.0324	11.6666
Aethalops	alecto	Pteropodidae	Aethalops_alecto	15.6608	3.07517	13.4477	15.3194	3.11628	13.5489	17.1384	3.83346	13.5988	13.8342	3.74665	13.7758	17.8003	4.97003	13.8289	13.2462	5.17299	14.0339	19.067	9.72618	13.7657	12.4739	10.0566	14.0518	18.906	11.0956	14.0184	12.6802	11.3414	14.2613	17.7362	20.2408	13.6783	14.7477	20.4987	13.8186	20.5436	20.3396	15.1429	12.2869	20.8041	15.4014	NA	NA	NA	11.6839
Balionycteris	maculata	Pteropodidae	Balionycteris_maculata	16.014	5.1209	14.1336	15.8317	5.08713	14.1313	17.6222	5.6586	14.0744	14.2187	5.77374	14.1851	18.2333	7.01838	14.1945	13.5325	7.10936	14.3779	18.7798	11.1688	14.4492	13.2924	11.3177	14.5539	18.5638	12.9113	14.7933	13.6754	13.096	14.9072	17.5536	18.4685	14.3337	15.083	18.8379	14.4363	20.3376	19.8118	15.6116	12.4701	19.8892	15.9416	20.9785	22.5045	15.4844	12.1182
Chironax	melanocephalus	Pteropodidae	Chironax_melanocephalus	16.2583	4.85926	12.9046	15.9331	4.92667	12.9679	17.6179	5.5157	13.1605	14.5576	5.57344	13.2517	18.0229	6.85595	13.6001	14.2968	6.8913	13.758	19.0655	10.8681	14.0067	13.387	10.8747	14.1039	18.9527	12.1333	14.2784	13.54	12.1909	14.4149	17.9257	19.1049	14.5616	14.7875	19.1237	14.6227	19.9361	19.7334	16.0575	12.8163	19.4034	16.2488	20.5376	22.9627	16.3031	12.1776
Cynopterus	brachyotis	Pteropodidae	Cynopterus_brachyotis	16.7208	0.438845	14.3869	16.4554	0.466174	14.4148	18.9665	1.65893	14.4974	14.1831	1.64311	14.6043	19.3511	3.6314	14.6097	13.8375	3.44292	14.5986	19.9085	9.21367	14.2147	12.7777	8.95941	14.0894	19.821	11.1525	14.3987	12.9359	11.0909	14.2055	18.4071	19.9771	12.7581	14.2995	19.9616	12.7801	21.0404	21.948	14.5785	11.4015	21.3827	14.8184	21.6474	25.9383	14.0866	10.9649
Cynopterus	brachyotis	Pteropodidae	Cynopterus_brachyotis	16.3523	1.52269	13.8092	16.1106	1.44052	13.8117	18.1731	2.38047	13.8434	14.0279	2.44268	13.9631	19.1452	3.93608	13.9676	13.265	3.97995	14.0663	19.9156	9.43417	13.3728	12.5436	9.4992	13.4315	19.7278	11.5038	13.5007	12.8427	11.5877	13.5811	18.2107	19.81	13.246	14.3261	19.768	13.1682	20.2803	20.9481	15.0002	11.9918	21.0663	15.1492	21.3057	25.0009	14.7652	11.2874
Cynopterus	brachyotis	Pteropodidae	Cynopterus_brachyotis	15.9363	-0.122656	12.9259	15.495	-0.190245	13.0069	18.2269	0.874813	13.3293	13.3213	0.793584	13.4251	19.0961	2.87549	13.4373	12.5251	3.07387	13.6039	20.0798	8.42139	13.2316	11.9849	8.70259	13.3604	19.9856	10.783	13.4928	12.257	11.1382	13.5571	18.2946	20.2174	13.1113	14.4658	20.2869	13.1667	21.4276	21.6645	14.8372	11.4063	22.0733	14.9473	22.568	25.8776	14.5541	10.635
Cynopterus	titthaecheilus	Pteropodidae	Cynopterus_titthaecheilus	15.6473	-3.13706	9.90797	15.2187	-3.07939	9.92346	18.3439	-2.32949	10.2332	12.3299	-2.0161	10.4986	19.4348	0.076978	11.0167	11.7556	0.293287	10.9614	20.716	7.2218	11.0665	10.8882	7.54835	11.3781	20.4663	10.0394	11.4784	11.4441	10.3601	12.1526	NA	NA	NA	14.4429	21.7058	12.8296	22.0364	22.8447	14.918	10.7986	23.2326	15.2731	23.2674	27.8366	15.485	10.2516
Cynopterus	titthaecheilus	Pteropodidae	Cynopterus_titthaecheilus	15.6671	-3.65319	11.5686	15.335	-3.58868	11.5985	18.4345	-2.64159	11.9462	12.3598	-2.47464	12.3178	19.6137	-0.058037	12.4095	11.558	0.132885	12.8528	20.944	7.36203	12.0594	10.8609	7.56347	12.493	20.8653	9.77114	12.4619	11.0863	9.95343	12.7568	18.7707	21.316	12.2624	14.1891	21.103	12.5857	22.1329	23.1624	14.3319	10.4881	23.4068	14.6803	23.0495	27.9301	14.6792	10.102
Dobsonia	moluccensis	Pteropodidae	Dobsonia_moluccensis	14.6481	-14.7605	9.50636	14.1832	-14.7101	9.56524	17.8289	-13.3341	9.90927	10.9828	-13.129	10.2259	20.0379	-9.00196	10.2196	9.21502	-8.1389	10.5561	22.6361	0.544585	9.77804	7.81457	1.37004	10.1591	22.4394	8.9053	10.7906	8.61683	9.25001	11.1822	20.0666	23.3657	7.75216	12.4235	23.9347	8.03192	25.6972	27.6814	12.9425	8.02145	28.1697	13.1958	26.757	34.2034	10.4188	7.25487
Dobsonia	praeatrix	Pteropodidae	Dobsonia_praedatrix	15.9422	-9.85372	8.154	15.1879	-9.9687	8.19316	18.69	-8.80987	9.10089	12.1526	-8.57413	9.44684	20.1239	-5.02962	9.08498	11.1057	-4.61644	9.89969	21.8329	3.58247	9.3248	9.68802	3.61997	9.71617	21.2394	9.99456	10.5711	11.1693	10.3422	10.7782	19.4344	22.4963	9.43056	13.1054	22.8246	9.4696	23.7152	25.2437	13.4457	8.70387	25.7105	13.9273	25.3258	30.1173	12.3763	7.83019
Eidolon	helvum	Pteropodidae	Eidolon_helvum	16.0673	-13.0084	11.4081	14.8606	-12.8122	11.4355	19.2937	-10.671	12.299	11.614	-10.5301	12.3297	19.7413	-7.96416	12.0631	11.5913	-7.77759	11.9	22.2274	2.57195	12.4102	9.56517	2.86395	12.5083	23.5825	8.63548	12.5864	8.29373	9.14585	12.6952	19.8079	23.1278	11.3628	12.818	22.7142	11.5889	24.4882	25.9015	13.5128	8.12513	26.5094	13.9197	26.2976	31.9313	11.4101	6.72235
Eidolon	helvum	Pteropodidae	Eidolon_helvum	14.9704	-11.983	10.9149	14.5091	-11.9881	10.9883	18.282	-10.4409	11.9859	11.7756	-9.89285	12.057	18.5711	-7.75148	11.6225	11.3669	-7.21486	11.6831	19.1734	-4.77914	12.2993	11.4668	-4.37872	12.2875	23.7923	9.09099	12.6795	8.0724	9.97731	12.7158	19.8528	23.1582	10.8275	13.2802	23.8505	10.8114	25.5684	26.3176	13.7365	8.27456	26.9142	13.9596	26.3473	32.1816	10.4099	7.46166
Eonycteris	spelaea	Pteropodidae	Eonycteris_spelaea	15.6828	-2.60488	11.8202	14.7683	-2.63061	12.0226	17.9721	-1.23421	13.2842	12.9455	-0.974883	13.3226	18.3879	0.539956	13.4607	12.726	0.598415	13.4419	19.1565	6.80425	14.2145	12.4522	7.10911	14.2998	19.8911	10.382	14.5697	12.1105	10.6679	14.6731	18.4414	18.4081	14.1674	14.1534	18.4135	14.2829	21.1644	20.3478	15.499	11.7411	20.8111	15.5074	22.7678	24.839	15.0433	10.3736
Eonycteris	spelaea	Pteropodidae	Eonycteris_spelaea	NA	NA	NA	NA	NA	NA	18.8032	-0.74191	13.5931	13.1677	-0.647678	13.8043	19.1544	1.66552	13.6136	12.6708	1.69144	13.7812	19.686	7.61171	14.4684	12.1712	7.6612	14.5892	20.4413	11.5049	14.9549	11.6541	11.6213	15.1706	18.4231	19.1404	14.1395	14.1989	19.2474	14.2042	21.524	20.7768	15.2574	11.0858	20.9475	15.6343	23.3018	25.3617	14.4493	9.7257
Eonycteris	spelaea	Pteropodidae	Eonycteris_spelaea	NA	NA	NA	NA	NA	NA	18.5464	-1.26723	13.852	12.8727	-1.17602	14.0512	18.9912	0.792474	13.8118	12.6239	0.977216	14.0906	20.2509	9.34337	14.7922	11.933	9.6523	15.0634	20.5067	10.8956	14.9444	11.6816	11.1472	15.2064	18.4177	20.3162	13.3044	14.174	20.1559	13.4035	21.3262	21.9865	13.914	11.4863	22.07	14.4735	22.9508	26.2899	13.3408	10.2011
Eonycteris	spelaea	Pteropodidae	Eonycteris_spelaea	15.7973	-1.9942	13.2602	14.9325	-2.11356	13.3175	18.1856	-0.262221	14.3572	12.7326	0.120922	14.5424	18.5261	1.6537	14.3898	12.6842	1.91162	14.6553	19.4146	7.61544	15.0305	12.2044	7.99043	15.2193	20.2171	11.2063	15.1782	11.8244	11.5437	15.3632	18.5129	19.3772	13.9402	14.1473	19.485	13.9569	21.3606	21.0843	14.863	11.4641	21.351	15.1434	22.6152	25.5232	13.814	10.5549
Epomophorus	wahlbergi	Pteropodidae	Epomophorus_wahlbergi	15.7258	-8.53633	13.0075	15.2603	-8.69542	13.0116	18.8834	-6.42197	13.0548	11.8698	-6.49907	13.0986	19.5559	-1.76153	13.8776	11.8218	-1.53218	14.0264	20.8984	4.98894	12.8716	10.5336	5.16624	13.0465	21.675	7.99969	13.0569	10.2184	8.35697	13.2492	19.5885	21.66	13.5245	13.3023	21.4691	13.7568	23.5328	24.4502	15.209	9.48502	24.3265	15.8128	24.8966	29.5949	14.8561	8.47822
Epomophorus	wahlbergi	Pteropodidae	Epomophorus_wahlbergi	NA	NA	NA	14.8332	-11.0904	13.9452	18.5737	-8.76086	14.1118	12.0171	-8.4663	14.3041	19.3537	-4.5089	14.6334	11.486	-4.26189	14.9012	20.9419	3.38258	13.444	10.1417	3.61966	13.874	22.0234	6.63082	13.324	10.0017	7.27266	13.7513	19.6867	20.9803	11.596	12.8036	21.5984	12.1114	23.0975	24.6105	14.2929	9.95679	24.7809	14.8009	25.6301	29.8937	14.0052	8.04613
Epomophorus	wahlbergi	Pteropodidae	Epomophorus_wahlbergi	15.7942	-6.07752	13.4111	15.0933	-5.99083	13.4832	18.4447	-4.36832	14.3718	12.5886	-4.27144	14.5904	19.1095	-2.22189	14.4737	12.1126	-1.88201	14.7839	20.5404	5.2	14.3789	10.9906	5.67274	14.6958	21.634	10.7553	14.1511	10.4148	11.1174	14.4399	NA	NA	NA	NA	NA	NA	22.3255	23.8123	13.571	10.4216	24.0778	14.1827	23.8066	28.6985	12.8716	9.66683
Epomophorus	wahlbergi	Pteropodidae	Epomophorus_wahlbergi	16.4911	-10.9188	13.3667	15.9713	-10.8394	13.3812	19.7071	-8.73267	13.8859	12.585	-8.67644	13.7546	20.6167	-3.50569	14.2656	11.8509	-3.51217	14.3122	21.88	3.73725	13.2858	10.6015	3.88062	13.3691	22.5771	7.59933	13.4311	10.0513	7.66053	13.4274	20.6992	22.7777	14.0418	12.8243	21.9501	12.1143	22.6659	25.3039	14.3264	9.6449	24.8278	14.8531	24.7893	31.8275	14.3974	8.44845
Epomophorus	wahlbergi	Pteropodidae	Epomophorus_wahlbergi	15.77	-15.4456	11.8797	15.1769	-15.313	11.8153	19.6468	-12.9149	11.335	11.2835	-12.5597	11.7576	20.267	-6.57869	12.5172	11.3477	-6.19337	12.7089	21.9729	1.5399	11.6192	9.57044	1.77228	11.8323	22.653	5.00967	11.9694	9.49701	5.41209	12.0564	20.4635	22.3035	11.3754	12.1614	22.4501	11.4865	23.6458	25.4651	14.4592	8.80517	25.9739	14.8917	25.0217	32.4583	14.1449	7.97035
Epomophorus	wahlbergi	Pteropodidae	Epomophorus_wahlbergi	15.7126	-12.4611	11.4754	15.0743	-12.4786	11.5099	19.0837	-10.2983	11.4985	11.8012	-10.0661	11.6935	19.9613	-4.39758	12.1588	11.3681	-4.14714	12.3437	22.2678	3.50621	11.3655	9.52026	3.93635	11.6966	22.6601	7.1357	11.8398	9.29638	7.68304	12.0935	20.3094	21.959	11.2606	12.3197	22.1759	11.4245	23.6399	25.4817	14.4729	9.40454	25.5503	14.9988	25.2318	31.4949	14.1374	7.74337
Epomops	franqueti	Pteropodidae	Epomops_franqueti	15.1184	-9.59697	10.7439	14.5137	-9.55156	10.799	17.9105	-8.00419	10.9745	11.6604	-7.52001	11.0951	19.2257	-3.40013	12.0628	11.1802	-2.97566	12.1586	20.9739	2.81519	12.5922	10.0802	3.48063	12.7395	21.7757	5.90256	12.9787	9.62391	6.41095	13.1041	20.2589	20.8764	12.6628	12.8138	21.182	12.7395	22.5963	23.0727	14.1432	10.5707	23.4471	14.4138	25.3654	28.3113	13.748	8.47497
Epomops	franqueti	Pteropodidae	Epomops_franqueti	13.6247	-7.08049	12.737	13.2412	-7.05391	12.8027	16.5635	-5.68626	12.8656	10.5221	-5.12536	13.0245	18.0765	-1.33645	13.2835	10.003	-0.693891	13.5492	20.0841	5.29855	13.2495	9.21469	6.22789	13.7162	20.9659	8.2429	13.404	8.79305	9.35801	13.8853	19.7252	21.3569	13.0936	12.3045	22.1223	13.4793	22.129	24.1705	14.6403	10.0417	24.9294	15.3453	24.3998	28.9282	14.1282	8.59931
Hypsignathus	monstrosus	Pteropodidae	Hypsignathus_monstrosus	14.8653	-26.1883	6.20944	14.0725	-26.1588	6.21195	20.3319	-20.6395	6.18226	9.09757	-20.1891	5.97374	21.6986	-13.7007	8.56115	8.8237	-13.3719	8.42027	24.1034	-2.97446	10.5109	7.03073	-2.60334	10.6105	24.8972	1.1812	11.2708	6.47956	1.55502	11.6338	20.643	23.2606	9.76054	12.1138	23.9455	9.85225	24.5295	27.5459	12.7347	8.49835	27.7556	13.3496	27.2187	35.2017	12.8099	6.3329
Hypsignathus	monstrosus	Pteropodidae	Hypsignathus_monstrosus	15.4814	-18.1236	6.61993	14.7756	-18.0815	6.80163	19.9686	-14.5536	8.01477	10.574	-14.4699	8.15922	20.9965	-9.13311	8.97973	9.58628	-8.96273	9.3532	23.2631	-0.21206	10.7282	7.7197	0.435713	11.242	24.0586	3.74508	11.4931	7.6284	4.18545	11.8844	19.6917	22.2475	11.6561	12.9373	22.3076	12.1405	23.2369	25.1717	13.6035	9.46292	25.5486	14.0152	26.6904	32.1173	15.0219	7.01819
Hypsignathus	monstrosus	Pteropodidae	Hypsignathus_monstrosus	15.4488	-19.251	9.95382	14.7107	-19.2127	10.0555	19.7995	-15.8141	11.0287	10.427	-15.568	11.2288	20.9686	-10.0433	12.2343	9.94138	-9.64898	12.5407	22.6265	-0.023212	12.6557	8.53126	0.29265	13.2992	23.8792	4.18741	12.4779	8.01003	4.23506	13.614	19.9961	22.4148	10.2105	12.4105	22.6457	10.4206	24.0718	26.006	12.6674	9.3175	26.112	12.836	26.5399	33.0255	11.479	6.98803
Hypsignathus	monstrosus	Pteropodidae	Hypsignathus_monstrosus	14.8291	-23.084	6.62561	14.0898	-23.2489	6.63704	20.0341	-19.2972	7.58633	9.33765	-18.7447	7.59139	21.1166	-12.6689	9.50305	8.96765	-12.1989	9.55662	24.1166	-1.99262	11.1394	6.65538	-1.52852	11.3307	24.9123	2.72906	11.4327	6.46589	3.10177	11.7995	20.2145	22.8738	9.29589	12.2652	23.1488	9.66066	24.0358	27.0254	12.3462	8.70071	27.193	13.3572	27.4254	33.9616	12.2935	6.32717
Lissonycteris	angolensis	Pteropodidae	Myonycteris_angolensis	15.5898	-6.22267	10.6086	14.9754	-6.2024	10.6529	18.2688	-4.99273	11.5079	12.5107	-4.85976	11.6347	18.9024	-2.34464	12.6171	12.0511	-2.19804	12.7424	19.829	2.93863	12.8456	11.3604	3.073	13.1329	21.4214	10.7108	13.1598	10.2178	10.7976	13.4964	18.6003	22.0688	13.0244	14.0968	22.162	13.1043	22.9519	23.9876	14.9618	10.1519	24.3584	15.3368	23.7478	29.2046	14.9727	9.72615
Lissonycteris	angolensis	Pteropodidae	Myonycteris_angolensis	15.7338	-6.45974	12.3912	15.4127	-6.47859	12.3934	18.6639	-4.92873	13.5747	12.506	-4.79556	13.6646	19.2911	-2.49496	14.0435	12.2938	-2.17999	14.1416	21.105	5.48447	13.9761	10.9014	5.88167	14.0265	21.8773	10.822	13.7717	10.2657	11.0472	13.9006	19.0616	21.861	12.8902	13.5992	21.9545	13.0465	21.723	23.4511	14.113	10.6698	23.6608	14.6731	24.0067	29.1119	14.4971	9.35103
Lissonycteris	angolensis	Pteropodidae	Myonycteris_angolensis	16.3399	-7.13609	10.6937	15.8011	-7.17846	10.7188	18.9814	-5.3973	11.5362	13.0252	-5.39517	11.6107	19.5256	-3.09822	12.3402	12.5945	-2.9481	12.6768	21.0637	5.70606	13.0069	11.2041	5.86375	13.2654	21.8017	10.6417	13.5613	10.5462	10.6928	13.7744	19.2122	21.904	12.8338	13.4796	22.0385	13.0129	22.2728	23.6485	14.8561	10.1368	23.8033	15.4814	23.8718	29.089	14.4278	9.22229
Lissonycteris	angolensis	Pteropodidae	Myonycteris_angolensis	16.0991	-4.7929	13.1921	15.6152	-4.70884	13.1677	18.5786	-2.78681	14.2717	13.1664	-2.66545	14.4421	18.6876	-0.385058	15.4095	13.0194	-0.573348	15.1963	20.3622	6.54331	14.7248	11.8517	6.82429	14.8687	21.1634	11.5571	14.6894	11.2742	11.9989	14.7268	18.6822	21.2872	13.3402	13.8265	21.7136	13.3998	21.2545	23.6213	14.5145	11.1711	23.7904	14.8606	23.4055	28.9219	13.594	NA
Lissonycteris	angolensis	Pteropodidae	Myonycteris_angolensis	15.6934	-6.17971	11.2766	15.2079	-6.0844	11.2126	18.1502	-4.85836	12.0704	12.7285	-4.73379	12.1445	18.617	-2.74444	12.6324	12.4104	-2.58638	12.8025	20.4605	5.69854	13.2466	11.4445	6.15924	13.3925	21.3192	10.5907	13.3787	10.8728	10.8469	13.5673	18.9826	21.2731	13.0716	13.7652	21.4177	13.366	21.9199	22.993	14.5321	11.1259	23.1417	14.8641	23.1198	28.752	13.9997	10.2825
Macroglossus	sobrinus	Pteropodidae	Macroglossus_sobrinus	15.9266	-1.82004	13.1376	15.7474	-1.82706	13.1271	18.1729	0.263313	13.953	13.5441	0.403877	13.9308	18.2347	1.86143	13.8387	13.4237	2.09846	13.7721	18.609	5.46199	15.0474	13.3328	5.58439	14.9887	19.3117	9.90938	15.8248	13.0695	10.1183	15.8093	18.3898	19.4435	14.2122	14.4114	19.4851	14.3695	19.8666	20.1068	15.2985	NA	NA	NA	21.4646	24.2821	14.5778	11.912
Macroglossus	sobrinus	Pteropodidae	Macroglossus_sobrinus	15.8939	-2.23426	12.2272	15.6018	-2.25379	12.2313	18.0546	-0.081759	13.0514	13.3804	-0.075693	13.3445	18.1632	1.47637	13.024	13.4171	1.58877	13.2934	18.7939	6.79571	15.1708	13.1053	6.96082	15.3288	19.2521	9.45178	15.844	12.8991	9.51007	16.0206	18.2581	19.4242	14.4417	13.937	19.5156	14.4221	19.8795	20.3654	15.7129	12.4553	20.7452	16.0673	21.3168	24.3882	14.3091	11.5544
Megaerops	wetmorei	Pteropodidae	Megaerops_wetmorei	16.0061	4.0224	14.363	15.6049	4.03192	14.4102	17.3825	4.24539	14.3317	14.214	4.36767	14.419	18.2627	5.67915	14.388	13.4317	5.85796	14.545	19.1957	10.2717	14.1135	12.9651	10.4689	14.2635	19.1012	11.7321	14.3831	13.0716	11.9336	14.4524	17.9879	19.1849	13.9597	14.4974	19.1833	13.8797	19.8967	20.113	15.1153	12.5528	20.4426	15.4683	20.6194	23.9656	14.9921	12.0283
Micropteropus	pusillus	Pteropodidae	Micropteropus_pusillus	15.6471	0.201783	12.8423	15.2038	0.25469	12.8383	17.7145	1.69253	13.5174	13.2976	2.045	13.6711	18.5144	4.42651	14.0667	13.0386	4.67214	14.0967	19.8076	8.34657	14.1602	12.1369	8.85348	14.3677	20.187	10.2729	14.4729	11.6528	10.7217	14.5977	NA	NA	NA	NA	NA	NA	20.9914	21.0161	15.4194	11.8817	21.6191	15.8776	22.5677	24.8153	15.168	10.7555
Myonycteris	relicta	Pteropodidae	Myonycteris_relicta	16.9297	-3.51116	10.828	16.4308	-3.51539	10.9459	19.1174	-2.10182	11.6077	14.1598	-2.17331	11.5444	19.778	-0.148798	12.3545	13.5489	-0.087976	12.3123	21.2323	6.75372	13.4188	12.3394	6.72868	13.5235	21.6378	10.6168	14.0498	11.7429	10.7749	14.0811	NA	NA	NA	NA	NA	NA	22.7733	22.4926	16.0711	10.428	22.889	16.0045	23.0537	27.7302	15.4505	10.3705
Nyctimene	albiventer	Pteropodidae	Nyctimene_albiventer	15.8458	1.64596	11.6877	15.6067	1.63953	11.7211	17.738	1.92822	12.0887	13.6061	2.23079	12.283	18.7859	3.44166	11.8265	12.9039	3.60981	11.9857	19.7788	8.78957	11.9521	11.933	8.94364	12.1365	19.6859	10.8469	12.4075	12.0729	10.7855	12.78	19.7433	19.9585	12.3062	NA	NA	NA	21.6329	20.8256	15.112	11.0016	21.0458	15.5112	22.358	24.6596	14.8117	10.4616
Nyctimene	albiventer	Pteropodidae	Nyctimene_albiventer	15.9764	3.81363	12.5306	15.8188	3.79586	12.5858	17.6022	3.83551	13.0569	14.2755	4.00371	13.1079	18.4569	5.33588	12.6989	13.6549	5.47851	12.7378	19.1235	9.9053	12.9556	12.9994	10.0573	13.051	19.1519	11.6732	13.4558	13.3103	11.8988	13.5324	18.7569	19.8377	13.1449	13.648	20.0163	13.4691	20.1221	20.1638	14.7607	12.2642	20.4544	15.3473	21.3394	23.8947	15.3901	11.6598
Paranyctimene	raptor	Pteropodidae	Paranyctimene_raptor	16.0358	2.7167	12.0249	15.249	2.66356	12.0837	17.3666	2.7424	11.7649	14.152	2.89138	11.8071	17.9516	4.8773	12.1695	13.6409	4.98835	12.2686	19.4209	10.0578	12.468	12.4742	10.3001	12.4509	19.6724	11.683	12.8704	12.3173	12.0196	13.0302	18.8918	20.3339	13.9596	13.9158	20.6752	13.7272	20.7693	20.2132	15.1803	11.7349	20.3269	15.7293	21.9786	23.8834	15.7582	10.9891
Paranyctimene	raptor	Pteropodidae	Paranyctimene_raptor	16.6794	2.55436	12.1955	15.9415	2.49367	12.2467	17.9385	2.35682	12.2057	14.5642	2.43045	12.3291	18.1731	4.49973	12.4716	14.0559	4.58742	12.6796	19.4108	9.60291	12.3393	13.0285	9.56438	12.486	19.348	11.22	12.8608	12.8685	11.2241	13.0347	18.9086	20.7355	13.4098	13.5053	20.7743	13.5211	21.0129	20.2778	15.2486	11.1561	20.5284	15.6158	21.6407	24.0106	15.5104	10.8927
Penthetor	lucasi	Pteropodidae	Penthetor_lucasi	16.236	2.62505	13.1885	NA	NA	NA	17.8223	3.41035	13.2325	13.9857	3.43067	13.3226	18.5795	5.00846	13.8719	13.4045	5.09149	14.0118	19.8928	10.7896	13.8903	12.3756	11.1056	13.9853	19.4969	12.9345	14.1018	13.0966	13.1607	14.119	18.2023	20.926	14.1152	14.7093	21.1583	14.0327	20.4017	21.8946	15.1076	12.5206	21.97	15.3493	22.2447	25.4628	15.526	11.2907
Penthetor	lucasi	Pteropodidae	Penthetor_lucasi	NA	NA	NA	NA	NA	NA	18.4462	2.94194	13.8259	14.0425	2.84263	13.8703	18.9147	4.48901	14.2599	13.8002	4.52695	14.2217	20.061	10.7335	14.1962	12.5257	10.7333	14.2264	19.6245	12.7917	14.2654	13.0103	12.6601	14.3624	NA	NA	NA	NA	NA	NA	20.9034	22.1976	15.0672	11.9114	21.9374	15.2579	21.9416	26.2122	15.1233	10.9602
Ptenochirus	jagori	Pteropodidae	Ptenochirus_jagori	16.0981	-2.58526	12.2082	15.4742	-2.62558	12.2684	18.9275	-1.68209	12.9834	13.1528	-1.82491	12.8159	19.7688	0.384511	12.9423	11.9402	0.533822	13.1378	20.7607	7.27163	12.2951	11.3524	7.50023	12.6497	20.3482	10.2368	12.6255	12.0299	10.5195	12.8529	18.7139	21.1561	12.0795	13.951	21.1638	12.1337	22.2292	23.0624	14.5372	11.3809	22.8265	14.1804	22.8216	28.0681	14.2	9.80301
Pteropus	poliocephalus	Pteropodidae	Pteropus_poliocephalus	15.8107	-23.0012	8.59051	14.9599	-23.0605	8.60607	21.6241	-17.8805	11.0386	8.87816	-17.5221	10.5922	22.3603	-7.78918	11.785	8.98796	-7.73434	11.6198	24.6472	1.57017	10.2662	7.18531	1.54058	10.5739	23.6608	8.67262	10.6822	8.80883	8.72128	11.22	20.8696	25.2546	7.40095	11.7377	25.7	7.44871	27.4609	29.9969	12.3859	5.1199	30.2893	12.9818	27.2081	36.4199	7.63508	5.95933
Pteropus	scapulatus	Pteropodidae	Pteropus_scapulatus	16.1293	-13.6681	8.62235	15.0362	-13.7253	8.69657	20.8523	-8.9388	10.7523	10.4995	-8.73779	11.0577	21.1788	-2.92305	11.6103	10.865	-2.65104	11.992	21.9979	3.94328	11.6273	9.90419	4.11099	11.8723	22.0152	8.13183	11.8245	10.1859	8.04183	12.201	19.6784	23.5947	9.51612	12.7375	23.7479	9.65907	25.8094	26.7101	12.7116	6.80584	26.3933	13.8788	25.8541	32.172	10.4041	7.24818
Pteropus	vampyrus	Pteropodidae	Pteropus_vampyrus	NA	NA	NA	14.3384	-31.8551	4.65336	21.2623	-26.7601	6.49839	9.02853	-26.6335	6.87444	21.6146	-19.6101	7.68773	8.86353	-20.275	7.88957	25.4511	-3.98839	6.31286	5.87486	-3.43284	6.89081	24.6579	6.57036	7.23032	6.74106	6.93319	7.80837	21.0694	27.341	3.54155	11.3858	27.4854	3.808	27.9552	32.2605	10.9798	5.19201	32.6967	11.6479	28.856	41.06	6.06178	5.62263
Rousettus	aegyptiacus	Pteropodidae	Rousettus_aegyptiacus	15.9533	-9.62781	11.3294	15.1427	-9.55631	11.3672	18.8172	-7.44199	12.5583	12.4731	-7.15071	12.5476	19.5281	-5.02546	12.7174	11.846	-4.76098	12.7128	20.951	2.86001	12.9678	10.6644	3.28497	13.1126	21.9441	8.85634	13.2304	10.0263	9.25644	13.2841	19.348	21.5301	11.6391	13.7046	21.6834	11.8703	23.4311	24.6934	14.1113	9.34452	25.0929	14.6463	24.3405	29.6696	12.6734	9.14294
Rousettus	aegyptiacus	Pteropodidae	Rousettus_aegyptiacus	16.2258	-6.31169	13.3569	15.3547	-6.25275	13.4393	18.5156	-4.42257	14.1574	13.2147	-4.22056	14.3357	19.3848	-1.6192	14.4966	12.2878	-1.6621	14.559	20.7595	5.7528	14.2544	11.0814	5.69852	14.436	21.5549	11.2091	14.0926	10.6368	11.303	14.3592	19.162	20.6372	12.5083	13.4605	19.8635	12.942	22.2286	22.4113	14.7312	10.4666	22.5495	14.9529	23.2097	27.5324	12.5722	9.34905
Rousettus	amplexicaudatus	Pteropodidae	Rousettus_amplexicaudatus	15.9069	-3.41602	12.123	15.572	-3.46905	12.0856	18.3632	-2.00881	13.0635	13.548	-1.99069	13.0975	18.5741	0.157536	13.3838	13.0825	0.246849	13.455	19.8637	5.74906	13.6185	12.2899	5.91758	13.7226	20.6019	10.1185	14.0275	11.6771	10.5012	14.1013	18.7263	20.1987	13.4506	13.9344	19.6876	13.4264	22.6237	22.601	14.8586	10.5992	22.3855	15.1733	22.3896	26.6755	13.9291	10.38
Rousettus	amplexicaudatus	Pteropodidae	Rousettus_amplexicaudatus	15.3275	-4.90137	13.4765	14.8811	-4.81614	13.3863	18.0064	-3.32937	13.9327	12.3136	-3.03138	14.0638	18.5748	-1.0876	14.1093	12.1893	-0.814462	14.1769	19.6296	4.88646	13.9262	11.8232	5.35764	14.0791	20.8537	9.46812	13.9806	11.1853	10.1411	14.2727	18.6272	19.4175	13.0476	14.0934	19.709	13.3262	22.0658	21.954	14.6351	10.9848	22.1994	14.7784	23.0546	26.3882	13.5999	10.4074
Rousettus	amplexicaudatus	Pteropodidae	Rousettus_amplexicaudatus	15.8943	-3.95693	12.6853	15.4809	-3.90358	12.714	18.2641	-2.37602	13.3485	12.9225	-2.32257	13.5419	18.8238	-0.360969	13.5257	12.6523	-0.162442	13.769	19.6578	5.40754	13.7344	11.8579	5.60881	13.8739	20.998	9.70045	14.0474	10.9036	10.0804	14.2661	18.749	20.3414	13.2403	13.9189	20.2001	13.4554	21.5001	22.0548	14.4505	10.8014	22.2464	15.1744	23.0176	26.3899	14.0086	10.1747
Rousettus	leschnaulti	Pteropodidae	Rousettus_leschenaultii	15.6462	-6.81542	10.573	14.9962	-6.84568	10.7194	18.5937	-5.19832	11.2508	11.9997	-4.8036	11.6806	19.2601	-2.95595	11.5154	11.659	-2.67839	11.9768	20.4877	4.21769	12.7176	10.9494	4.54463	13.0381	21.3573	9.15119	13.2838	10.3807	9.61867	13.4972	19.1039	20.1682	13.0278	13.354	20.1897	13.0519	22.0569	22.3507	14.5371	11.0549	22.7291	14.5799	23.3133	27.1949	14.2775	9.91555
Rousettus	leschnaulti	Pteropodidae	Rousettus_leschenaultii	15.9003	-7.84343	12.1925	15.4314	-7.80897	12.1945	19.2029	-5.85844	13.2388	12.3262	-5.85276	13.1699	19.8321	-3.52597	13.4868	12.0057	-3.50314	13.4267	20.9457	3.26852	13.4633	11.0984	3.45	13.6003	21.7994	8.70332	13.6601	10.0356	8.97003	13.6872	NA	NA	NA	13.2302	20.5027	11.9977	22.176	23.9669	13.7223	9.31551	24.6335	14.5733	23.3864	29.0249	12.997	9.22407
Syconycteris	australis	Pteropodidae	Syconycteris_australis	15.9493	2.46974	13.2856	15.6587	2.50658	13.2858	17.7576	4.15255	13.6792	13.9434	4.27124	13.7947	17.895	5.45738	13.7095	13.9268	5.5723	13.8513	18.5016	9.15158	15.103	13.5567	9.29132	15.2022	18.7647	10.7924	15.5284	13.3676	10.9667	15.6377	18.015	19.4247	14.3273	14.5464	19.4745	14.4398	19.5476	19.8123	15.3549	12.9817	19.7791	15.5303	20.8957	23.5109	14.7162	11.8403
Syconycteris	australis	Pteropodidae	Syconycteris_australis	14.9601	2.52317	13.8324	14.7587	2.4853	13.9929	17.0648	4.16323	14.1258	12.9254	4.28812	14.316	17.3321	5.37545	14.0578	12.8255	5.63382	14.2027	18.2131	9.27873	15.3434	12.7453	9.65024	15.5675	18.741	11.368	15.8303	12.6937	11.8202	16.0776	17.6821	19.5408	14.387	14.6006	19.825	14.4217	19.3843	19.7564	15.4511	13.0567	20.338	15.7745	20.9349	23.0215	14.7759	12.2307
Syconycteris	australis	Pteropodidae	Syconycteris_australis	15.7152	1.9806	13.9589	15.5406	1.98955	13.9544	17.6222	3.61095	14.4943	13.6824	3.9525	14.4773	18.0353	5.12762	14.3143	13.4146	5.34764	14.4336	18.6843	9.06899	15.3588	13.0786	9.29663	15.4328	19.2728	11.1897	15.7278	12.77	11.3416	15.7835	18.1092	19.3924	13.6893	14.7113	19.5732	13.8026	20.1815	20.3041	15.0466	12.8893	20.2743	15.1998	21.1965	23.335	13.9538	12.0085
Syconycteris	australis	Pteropodidae	Syconycteris_australis	16.4678	1.77422	13.8468	15.8231	1.77783	13.8781	18.1777	3.64061	14.0893	14.2132	3.64798	14.2747	18.3857	5.07445	14.1191	13.9768	5.05373	14.2425	18.9414	9.13476	15.16	13.3307	9.15389	15.3817	19.2797	11.3367	15.6363	13.1656	11.3931	15.7993	17.8139	18.9583	14.3948	14.666	18.9743	14.4209	19.1882	19.7582	15.1273	12.9762	20.1203	15.4738	20.9429	23.3143	14.381	11.8156
Rhinolophus	acuminatus	Rhinolophidae	Rhinolophus_acuminatus	15.9889	4.35135	14.236	15.6209	4.40929	14.3039	18.3212	6.3245	14.3926	13.3219	6.48727	14.6584	18.6044	7.6313	14.1619	13.0019	7.76133	14.4423	19.4035	9.2244	13.645	12.4061	9.49948	13.9854	19.5916	13.8478	15.0897	12.6628	14.0291	15.3754	17.502	15.8764	15.1959	14.7702	15.958	15.3661	NA	NA	NA	13.6898	18.5267	16.067	NA	NA	NA	11.2274
Rhinolophus	affinis	Rhinolophidae	Rhinolophus_affinis	16.1045	4.46922	12.9669	15.6891	4.44545	12.8899	18.103	5.69236	14.37	13.4301	5.54102	14.2404	18.6493	6.9808	14.0692	13.1424	7.16909	14.1919	19.3849	8.69396	13.3907	12.3676	8.85827	13.4793	19.7806	13.4653	14.6147	12.4913	13.7459	14.7854	17.5126	15.614	15.0313	14.887	15.5993	15.1364	19.0036	18.2133	15.9404	13.595	18.4424	16.0519	21.4974	21.0694	15.9139	11.4106
Rhinolophus	celebensis	Rhinolophidae	Rhinolophus_celebensis	15.6262	6.22415	13.7011	15.2686	6.27416	13.7521	17.4779	7.45043	14.829	13.9329	7.65566	14.8611	17.9655	8.66757	14.6694	13.6331	8.82996	14.7261	18.7819	10.1108	14.2126	13.3465	10.4355	14.5642	19.2141	13.9972	15.3914	13.092	14.3206	15.4844	17.4394	15.8904	15.3506	15.0683	16.0622	15.3828	18.6107	17.8434	16.0087	14.0263	18.0232	16.085	20.8674	20.541	16.3926	12.1007
Rhinolophus	clivosus	Rhinolophidae	Rhinolophus_clivosus	16.0506	4.15994	14.6312	15.602	4.25023	14.6373	18.4352	5.91287	14.6511	13.2766	6.02124	14.6609	19.2648	7.17426	14.2892	12.7383	7.06649	14.3035	19.4558	8.55536	13.6887	12.5379	8.78046	13.7413	20.0166	13.4434	14.715	12.4002	13.6839	14.8336	17.5718	15.4597	15.2782	14.9612	15.6058	15.3165	19.3638	18.6196	16.014	13.2737	18.6839	16.1236	21.3701	22.029	15.9746	11.5572
Rhinolophus	creaghi	Rhinolophidae	Rhinolophus_creaghi	15.9355	4.60543	14.6685	15.6178	4.65165	14.6714	18.2348	6.39126	14.8222	13.7375	6.51266	14.9512	18.5939	7.67904	14.837	13.1655	7.79038	14.84	18.9302	9.4641	14.6515	12.5681	9.5306	14.4127	19.7242	13.9225	15.3406	12.6235	14.2355	15.3816	17.7227	15.8751	15.2282	14.8168	15.9951	15.3314	18.7277	18.3933	15.8298	13.836	18.5384	15.9994	21.4739	20.955	16.1398	11.4126
Rhinolophus	creaghi	Rhinolophidae	Rhinolophus_creaghi	15.8887	4.68939	14.2718	15.5408	4.66721	14.2663	18.1541	6.38207	14.9971	13.5537	6.62764	15.032	18.6485	7.66181	14.6552	13.1465	7.9911	14.7175	19.2581	9.18228	14.2007	12.5472	9.46129	14.2664	19.4481	13.6868	15.312	12.6603	14.0021	15.3975	17.5063	15.5687	15.1317	NA	NA	NA	18.705	18.14	15.8619	13.9218	18.3522	15.9237	21.1524	21.0071	15.9722	11.9557
Rhinolophus	darlingi	Rhinolophidae	Rhinolophus_darlingi	15.9384	6.1143	14.3911	15.4521	6.15914	14.3436	18.0524	7.41778	14.8897	13.9557	7.48885	14.9825	18.355	8.30594	14.8987	13.6532	8.54942	14.9656	19.029	9.56832	14.1459	12.9391	9.66258	14.3588	19.441	13.8108	15.1239	12.9875	13.9762	15.2777	17.5343	15.8524	15.4116	14.9826	15.8695	15.4957	18.869	17.7148	16.3125	13.6827	17.9537	16.4074	20.7359	21.4576	16.2984	12.0431
Rhinolophus	eloquens	Rhinolophidae	Rhinolophus_eloquens	16.2688	2.8577	13.5813	15.3743	2.89464	13.6158	18.5542	4.29431	14.2381	13.0608	4.54691	14.3283	19.2981	5.71921	13.867	12.3982	6.00753	13.9392	19.6248	7.19423	13.4548	11.9926	7.42342	13.5805	19.8584	12.6419	14.5635	12.1494	12.9823	14.5973	18.076	16.8212	14.5343	14.4287	16.7247	14.574	19.554	19.014	15.7102	13.1446	19.208	15.7493	22.3772	22.5679	15.6493	10.7911
Rhinolophus	eloquens	Rhinolophidae	Rhinolophus_eloquens	15.8427	3.46326	11.8365	15.2616	3.49738	11.8419	18.4399	4.49956	13.2249	13.0793	4.75709	13.2322	19.0409	6.15941	13.0759	12.3945	6.28609	13.0592	19.7277	7.43224	12.6337	12.0911	7.71434	12.8442	20.1227	12.7011	14.1899	12.003	13.0553	14.4207	18.0734	16.2071	14.6848	14.422	16.2553	14.7581	19.5789	18.8381	16.0217	12.9961	19.0741	16.0559	22.5443	22.1365	17.1257	10.9257
Rhinolophus	eloquens	Rhinolophidae	Rhinolophus_eloquens	15.8937	2.68687	13.3976	15.1389	2.78117	13.4641	18.6504	4.24511	14.0587	12.6482	4.44636	14.2635	19.1308	5.88938	13.6102	12.1523	6.17258	13.8796	19.775	7.22744	13.0044	11.6777	7.59364	13.2442	20.1983	12.8583	14.5113	11.6154	13.2592	14.9212	18.0268	16.7602	14.7993	14.4957	16.7683	14.8525	19.9026	18.6008	15.8831	12.9082	19.2642	15.9342	22.4655	22.9256	16.008	10.6191
Rhinolophus	euryale	Rhinolophidae	Rhinolophus_euryale	16.3735	7.0535	14.9366	15.6659	7.10576	14.9841	17.8888	8.30596	15.1342	14.169	8.3667	15.2619	18.2709	9.202	14.9635	13.7515	9.11424	14.8644	18.7295	10.2798	14.3369	13.3989	10.4202	14.4602	19.1176	13.8446	15.1994	13.343	13.9889	15.2834	17.3338	15.4135	15.384	15.1464	15.4777	15.4371	19.0187	17.6346	16.1545	13.5349	17.7534	16.2556	21.1181	20.7585	16.3433	11.7146
Rhinolophus	ferrumequinum	Rhinolophidae	Rhinolophus_ferrumequinum	15.9991	3.04279	14.4331	15.0494	3.0675	14.3989	18.2738	4.97673	14.248	13.1715	5.28439	14.3721	18.8718	6.21096	13.8297	12.7753	6.58882	13.9323	19.3529	8.00127	13.3093	12.3747	8.27577	13.4184	19.3751	12.526	14.7833	12.8723	12.718	14.9407	NA	NA	NA	14.601	15.6911	15.0769	19.3081	18.4694	15.9983	13.2991	18.8678	16.1046	21.8007	22.2606	16.1062	11.3137
Rhinolophus	fumigatus	Rhinolophidae	Rhinolophus_fumigatus	NA	NA	NA	NA	NA	NA	18.2499	5.88481	13.8753	13.2001	6.15764	13.901	18.9274	7.23511	13.648	12.8021	7.50595	13.7127	19.3393	8.41448	13.2183	12.3032	8.79723	13.3087	19.5008	13.0857	14.4831	12.5889	13.4102	14.4811	17.7514	15.747	15.0604	14.7567	15.8497	15.1376	19.1152	18.0372	16.3103	13.4053	18.1327	16.3551	21.6057	21.3181	16.5419	11.3709
Rhinolophus	fumigatus	Rhinolophidae	Rhinolophus_fumigatus	16.2132	4.09507	13.9031	15.5948	4.13031	13.8848	18.5984	5.70252	14.1676	13.4597	5.71061	14.2559	18.9756	6.92631	13.7811	12.9378	6.90907	13.9798	19.5295	8.20173	13.7016	12.4535	8.23922	13.8022	19.8828	13.0462	14.9527	12.3207	13.1705	15.1101	18.084	16.4705	16.0177	14.5137	16.6634	16.1542	19.1625	18.2243	16.038	13.4237	18.287	16.1879	21.7732	22.0154	16.3379	11.304
Rhinolophus	fumigauts	Rhinolophidae	Rhinolophus_fumigatus	15.8642	5.96872	15.7274	15.5851	6.00969	15.7059	18.2449	6.51074	15.0751	13.5337	6.60545	15.2667	18.7678	7.30685	14.636	12.7791	7.61604	14.7453	19.3344	8.76351	13.9568	12.6512	9.17879	14.361	19.6815	13.1974	15.0172	12.6607	13.4909	15.1789	17.6861	15.8419	15.0105	NA	NA	NA	19.0986	18.3504	16.0702	13.4933	18.3275	16.2796	21.2891	21.5312	16.1188	11.4934
Rhinolophus	hildebrandti	Rhinolophidae	Rhinolophus_hildebrandti	15.5625	1.89375	13.279	15.0362	1.93883	13.2368	18.2454	3.52457	13.8238	12.5252	3.82759	13.8919	18.9548	4.88786	13.5925	12.0299	5.3611	13.6669	19.282	6.82965	13.037	11.5569	7.18131	13.1258	20.2048	12.6044	14.1337	11.6112	13.0655	14.4743	17.9901	15.6307	14.5523	14.3868	15.7504	14.6615	19.821	18.8166	16.0154	13.0379	19.0853	16.0392	22.4193	22.5167	15.9339	11.0368
Rhinolophus	hipposideros	Rhinolophidae	Rhinolophus_hipposideros	16.226	8.07622	14.0125	15.9953	8.0771	13.9945	17.6742	8.99547	14.7165	14.6436	9.08257	14.6841	17.9076	9.72728	14.5112	14.4198	9.71706	14.591	18.5444	10.8359	14.3002	13.8131	10.9726	14.3393	18.5863	14.0109	15.4214	13.9027	14.0517	15.4905	17.2948	15.3446	15.5131	15.1656	15.351	15.4997	18.1828	17.0838	16.3714	14.2711	17.0649	16.3498	20.0611	19.6196	16.792	12.6415
Rhinolophus	hipposideros	Rhinolophidae	Rhinolophus_hipposideros	16.0571	8.04515	14.6924	15.824	8.04674	14.754	17.3312	9.233	14.9973	14.5655	9.31155	15.0896	17.6926	9.69492	14.6944	14.3671	9.92949	14.9384	18.2678	10.8475	14.5513	13.7367	11.0286	14.7026	18.309	13.9895	15.5761	13.9372	14.1461	15.7006	17.2316	15.486	15.5358	15.1252	15.5488	15.5887	18.1443	17.0724	16.4121	14.3456	17.3103	16.4354	20.0309	19.6088	16.4659	12.7622
Rhinolophus	hipposideros	Rhinolophidae	Rhinolophus_hipposideros	16.2143	8.32806	14.2332	15.9682	8.31731	14.2472	17.4983	9.31856	14.6842	14.6126	9.39122	14.702	17.7478	9.95848	14.578	14.4064	10.1064	14.651	18.3833	11.0291	14.4121	13.9101	11.1861	14.5004	18.4605	14.0988	15.5436	13.9593	14.2409	15.637	17.2476	15.386	15.5565	15.2279	15.3664	15.6809	18.1471	16.8587	16.3789	14.3662	16.9716	16.4637	20.015	19.2941	16.9715	12.7979
Rhinolophus	landeri	Rhinolophidae	Rhinolophus_landeri	16.206	6.29732	14.4816	15.7932	6.36179	14.5316	17.9847	7.63889	14.5721	14.0955	7.70815	14.689	18.2249	8.56857	14.3866	13.7728	8.6293	14.4937	18.9359	9.75427	14.0224	13.188	9.81605	14.1346	19.1602	13.6401	15.136	13.1266	13.7427	15.2142	17.5027	15.5584	15.544	14.9283	15.6839	15.5715	18.6193	17.5304	16.2672	13.8543	17.5524	16.2692	20.7409	20.0986	16.427	12.0004
Rhinolophus	lepidus	Rhinolophidae	Rhinolophus_lepidus	15.9544	6.87752	14.5402	15.6233	6.82994	14.4585	17.5787	8.12264	14.8404	14.0725	8.25265	14.86	17.9559	9.08707	14.6789	13.9537	9.40888	14.8814	18.548	10.5702	14.4064	13.2227	10.7895	14.4593	18.9202	13.9797	15.3037	13.3903	14.2782	15.4085	17.2361	15.5948	15.3544	15.1251	15.6757	15.4222	18.4348	17.5593	16.1444	14.2242	17.7363	16.2581	20.3801	20.1195	16.6557	12.486
Rhinolophus	luctus	Rhinolophidae	Rhinolophus_luctus	16.1413	0.1933	12.9992	15.7441	0.21199	13.0025	19.0702	2.78705	13.3614	12.8163	2.77533	13.524	19.5129	4.33842	12.9838	12.5211	4.46785	13.1404	20.4984	6.60998	12.5793	11.6844	7.53345	12.8915	20.9312	12.6059	14.1573	11.4067	12.8497	14.294	18.0552	16.1822	14.2356	14.3905	16.2137	14.2874	19.7746	19.4614	15.6225	12.7906	19.4454	15.8761	22.7062	22.7621	14.9955	9.89827
Rhinolophus	luctus	Rhinolophidae	Rhinolophus_luctus	15.82	-0.68227	11.1837	15.2745	-0.711289	11.2624	18.8036	0.991327	12.3271	12.4036	1.11484	12.4983	19.5172	2.8631	12.2897	11.8234	3.09606	12.4864	20.2618	5.48128	12.0823	11.2811	5.72908	12.2641	20.7124	11.8998	13.733	11.656	12.2721	13.9536	18.1589	16.1874	14.6137	14.3151	16.3557	14.7878	19.5955	19.3306	16.1124	13.1627	19.937	16.1475	23.0222	23.6149	15.8326	9.97357
Rhinolophus	macrotis	Rhinolophidae	Rhinolophus_macrotis	16.0195	6.82907	13.2979	15.6863	6.78676	13.3344	17.5152	8.25813	13.7118	14.1579	8.33659	13.8027	17.7531	9.0397	13.6845	14.0762	9.21987	13.7488	18.4482	10.3631	13.5792	13.5245	10.531	13.7108	18.7168	13.7687	15.1032	13.7775	13.9193	15.2621	17.4816	16.0722	15.3447	15.0694	16.256	15.3599	18.5705	17.1966	16.4381	14.0491	17.2045	16.5348	20.7098	20.4249	16.9089	12.2588
Rhinolophus	mehelyi	Rhinolophidae	Rhinolophus_mehelyi	16.0283	6.68062	15.0133	15.6344	6.72016	14.9368	17.8869	7.93295	14.9122	13.9531	8.09675	14.9389	18.2852	8.8017	14.6378	13.622	8.94905	14.748	18.8575	9.8068	14.0772	13.1954	10.0619	14.1933	19.4189	13.6343	14.9228	12.9171	13.9041	15.033	17.2719	15.2128	15.3153	15.1496	15.2401	15.3369	19.282	17.3902	16.0868	13.3989	17.7087	16.2581	21.2174	20.5469	16.5696	11.5867
Rhinolophus	monoceros	Rhinolophidae	Rhinolophus_monoceros	16.0203	7.8777	14.1856	15.829	7.87056	14.2188	17.5837	9.18835	14.5855	14.5059	9.24223	14.6424	17.933	9.88499	14.4808	14.1307	10.0232	14.5404	18.4767	11.1062	14.1807	13.6261	11.2528	14.3223	18.728	14.3559	15.4523	13.6729	14.4893	15.5973	17.2348	15.6594	15.6749	15.2224	15.6895	15.7321	18.2207	17.1121	16.4012	14.3031	17.2643	16.4523	19.9831	19.5346	16.7847	12.6901
Rhinolophus	philippinensis	Rhinolophidae	Rhinolophus_philippinensis	15.82	5.17374	12.5691	15.5456	5.22622	12.5164	17.6748	6.06739	13.9315	13.7954	6.31933	13.9955	18.0096	7.49375	14.1523	13.5339	7.58769	14.0522	18.8347	9.06912	13.8941	12.9748	9.20713	14.0386	19.018	13.3582	15.1724	13.2863	13.6746	15.3232	NA	NA	NA	NA	NA	NA	18.8817	17.9258	16.1762	13.661	17.9601	16.2813	NA	NA	NA	11.425
Rhinolophus	pusillus	Rhinolophidae	Rhinolophus_pusillus	16.0624	7.66242	14.4614	15.894	7.66309	14.4556	17.453	9.18308	14.5637	14.4553	9.16796	14.6629	17.8274	9.82941	14.4892	14.2672	10.0556	14.6049	18.2694	11.1178	14.3981	13.891	11.2659	14.4411	18.5484	14.1866	15.3545	13.7823	14.3345	15.4145	17.224	15.5708	15.6796	15.1942	15.6653	15.7166	18.327	17.3921	16.3623	14.3398	17.5001	16.5359	20.0469	19.6928	16.5957	12.7294
Rhinolophus	pusillus	Rhinolophidae	Rhinolophus_pusillus	15.9314	7.81835	13.9449	15.6586	7.98043	13.9453	17.3501	9.0414	14.4144	14.3911	9.31971	14.5022	17.7763	9.87242	14.4142	14.0544	10.0519	14.5206	18.2574	11.066	14.3285	13.5685	11.2921	14.3593	18.6002	14.1074	15.3506	13.6695	14.365	15.4917	16.8432	15.629	15.6384	15.1771	15.7718	15.5763	18.271	17.0594	16.3522	14.2786	17.1799	16.4251	20.1446	19.7129	16.8693	12.7609
Rhinolophus	rex	Rhinolophidae	Rhinolophus_rex	16.1226	4.28954	13.3268	15.5698	4.30409	13.3294	17.8609	6.18389	14.2177	13.9275	6.49897	14.3135	18.19	7.4017	13.9317	13.6976	7.60879	14.103	18.8306	9.04348	13.6274	12.9987	9.33352	13.7605	19.1455	13.3363	15.0184	13.0903	13.6348	15.1176	17.6542	16.3216	15.0736	14.6515	16.4885	15.0647	19.0834	17.7039	16.2592	13.4627	18.0544	16.3539	21.9789	22.082	16.1459	10.9883
Rhinolophus	rufus	Rhinolophidae	Rhinolophus_rufus	15.5514	-0.718832	13.5584	14.8514	-0.623373	13.4622	18.9367	1.69679	14.207	11.7713	2.15447	14.3458	19.5451	3.7347	13.7324	11.5622	4.41281	14.2039	20.5024	6.41995	12.816	11.1206	6.75225	13.7836	20.9026	12.8291	14.2001	11.3132	13.2601	14.4507	18.0968	15.6453	14.4829	14.2236	16.0232	14.5243	19.7289	19.5892	15.0654	13.1024	19.9029	15.2214	23.1117	22.8284	15.5032	10.2839
Rhinolophus	sedulus	Rhinolophidae	Rhinolophus_sedulus	15.9271	5.92858	13.9889	15.7015	5.95993	13.988	17.8672	7.27959	14.545	13.9089	7.40369	14.5831	18.2421	8.42802	14.4625	13.5202	8.50265	14.5644	18.8074	9.84495	14.1025	13.0415	9.99165	14.2558	19.1989	13.7409	15.0377	13.0378	13.9778	15.2103	17.4016	16.2349	15.2929	14.9251	16.299	15.2349	18.6334	17.913	16.2582	13.8971	17.954	16.4235	20.949	20.4347	16.1893	11.8895
Rhinolophus	simulator	Rhinolophidae	Rhinolophus_simulator	16.7222	7.23539	14.5893	NA	NA	NA	17.9225	7.9779	14.8381	14.3914	8.02028	14.8417	18.2319	9.12229	14.7851	14.067	9.09775	14.737	18.7942	10.362	14.4065	13.5964	10.5059	14.4244	18.7621	13.9981	15.2732	13.7344	14.032	15.2613	NA	NA	NA	NA	NA	NA	18.6969	17.8602	16.3956	13.6103	17.8372	16.4262	20.7378	21.1897	16.2233	11.542
Rhinolophus	sinicus	Rhinolophidae	Rhinolophus_sinicus	16.067	7.31984	14.5563	15.819	7.32814	14.5256	17.5501	8.78295	14.9351	14.4265	9.00045	14.9008	17.818	9.57867	14.768	14.1463	9.68849	14.7933	18.4914	10.7412	14.3919	13.6631	10.9261	14.4962	18.6493	14.1009	15.3976	13.6469	14.2834	15.481	17.2947	15.9195	15.4806	15.1763	15.9361	15.5197	18.3681	17.5126	16.31	14.1838	17.5397	16.371	20.3205	20.4594	16.6898	12.4287
Rhinolophus	sinicus	Rhinolophidae	Rhinolophus_sinicus	15.9388	7.50628	13.7287	15.7422	7.53407	13.747	17.4182	8.71648	14.4634	14.2228	8.94248	14.4605	17.7971	9.44824	14.3283	14.1825	9.7156	14.5388	18.3713	10.7248	14.1089	13.5139	10.9153	14.2092	18.6821	13.9898	15.2698	13.5562	14.1379	15.3617	17.2732	15.7967	15.4161	15.0838	15.8865	15.5018	18.3062	17.105	16.4112	14.2639	17.3347	16.4926	20.3158	19.875	16.841	12.5182
Rhinolophus	swinnyi	Rhinolophidae	Rhinolophus_swinnyi	NA	NA	NA	NA	NA	NA	17.5372	8.75635	14.6756	14.3045	8.86543	14.7903	17.8864	9.54072	14.7393	13.9152	9.60194	14.7223	18.4467	10.5833	14.2314	13.5434	10.6393	14.3494	18.7872	13.8979	15.1187	13.4804	14.0836	15.1992	17.309	15.6403	15.5582	15.1682	15.6678	15.5965	18.7519	17.3708	16.4244	13.8023	17.6391	16.4326	20.6395	20.1063	16.5882	12.2207
Rhinolophus	thomasi	Rhinolophidae	Rhinolophus_thomasi	16.2086	6.8217	13.6898	15.8553	6.81673	13.7028	17.7942	7.72626	14.4729	14.0106	7.78655	14.6136	18.3022	8.65386	14.2175	13.5687	8.7763	14.435	19.0341	9.85422	13.8318	12.955	9.99048	13.9918	19.3955	13.8581	15.1683	12.9472	14.0487	15.3946	NA	NA	NA	NA	NA	NA	18.8365	17.5488	16.296	13.7327	17.6961	16.3893	20.788	20.43	16.8579	11.9707
Rhinolophus	trifoliatus	Rhinolophidae	Rhinolophus_trifoliatus	16.0612	3.75095	13.9234	15.6704	3.73897	13.9395	18.3481	5.36759	14.2553	13.5515	5.44929	14.3944	18.6709	6.5934	14.1547	13.2361	6.87586	14.3205	19.443	8.3503	13.6164	12.4712	8.49772	13.719	20.013	13.3351	14.6795	12.2396	13.6382	14.8025	17.8053	16.2351	14.6482	14.7748	16.3726	14.7073	19.1775	18.801	15.9967	13.5898	18.9227	16.0658	21.8649	21.5009	15.8902	11.0703
Rhinopoma	hardwickeii	Rhinopomatidae	Rhinopoma_hardwickii	16.2865	6.80215	15.6255	15.7041	6.83345	15.6398	17.8848	7.7347	15.9292	14.3484	7.80623	16.0731	18.8182	8.70357	15.5526	13.3862	8.77936	15.6801	19.4076	10.128	15.1125	12.7333	10.295	15.2634	19.5003	13.7052	15.228	12.9052	13.9247	15.4238	17.5721	17.0373	14.7248	15.0454	17.0767	14.7461	18.845	17.9335	16.3186	13.7339	18.2029	16.2904	21.0712	21.5103	15.5877	11.8753
Rhinopoma	muscatellum	Rhinopomatidae	Rhinopoma_muscatellum	16.1027	8.24108	15.3546	NA	NA	NA	17.4206	8.92422	15.6715	14.5755	9.00378	15.7805	18.1553	9.87683	15.3333	13.956	10.1202	15.4867	18.7947	10.8516	14.9457	13.4592	11.1084	15.1864	19.2793	13.8818	15.2884	13.0387	14.0413	15.463	17.3265	16.7556	15.1823	15.1085	16.8055	15.2594	18.7396	17.617	16.5318	14.0189	17.8138	16.6907	20.4351	20.6834	16.1771	12.4448
Thyroptera	discifera	Thyropteridae	Thyroptera_discifera	16.4147	8.28513	18.0448	15.4221	8.25435	18.069	17.0346	8.94567	17.7292	14.8326	9.03809	17.7655	17.235	9.67784	17.3005	14.6593	9.71723	17.3371	17.888	11.7597	16.2248	14.2742	11.9143	16.3093	17.9841	14.2299	15.5003	14.3759	14.3852	15.5663	17.1895	17.1821	15.7619	15.3489	17.2831	15.8062	18.0312	17.3362	16.1056	14.5704	17.4815	16.1375	19.6859	19.6835	16.424	13.1104
Thyroptera	tricolor	Thyropteridae	Thyroptera_tricolor	16.7314	8.37932	17.7891	15.5211	8.44897	17.743	17.2185	9.00186	17.3204	15.027	9.10987	17.3472	17.3926	9.58766	16.9693	14.7694	9.61855	16.9508	18.1733	11.3817	16.012	14.2278	11.4523	16.0839	18.1084	14.23	15.5069	14.3203	14.3498	15.6394	17.1628	17.1795	15.8399	15.4875	17.2065	15.8965	17.9908	17.2657	16.2541	14.6362	17.4627	16.3356	19.5833	19.639	16.53	12.9619
Antrozous	pallidus	Vespertilionidae	Antrozous_pallidus	17.3181	5.74942	15.9739	14.6673	5.76049	16.0913	18.1069	6.29953	15.4266	13.7673	6.4331	15.4463	18.7201	7.5468	14.7776	13.4492	7.75908	14.8069	19.1198	8.97969	14.2625	12.9081	8.99122	14.4694	19.2683	13.4767	14.9225	12.8065	13.6805	14.9957	17.4514	18.0598	14.9037	15.0968	18.1937	14.9615	19.1712	18.4556	16.1201	13.4932	18.6047	16.2948	21.4795	22.3181	16.887	11.4893
Antrozous	pallidus	Vespertilionidae	Antrozous_pallidus	17.2001	5.70587	15.6818	14.7319	5.76205	15.6974	17.9633	6.32287	14.995	13.8994	6.46584	15.2201	18.5512	7.60893	14.571	13.4557	7.85851	14.6991	18.7027	9.15891	14.5287	13.2645	9.34215	14.544	19.3782	13.2678	14.8379	13.0026	13.4613	15.0069	17.4654	17.9503	15.2269	15.0449	18.0585	15.3007	19.3965	18.3139	16.1481	13.206	18.5737	16.2061	21.5237	21.8975	16.96	11.2465
Antrozous	pallidus	Vespertilionidae	Antrozous_pallidus	16.9014	7.53625	15.5337	15.5195	7.72282	15.3913	17.893	8.55892	15.3991	14.5732	8.62423	15.4899	18.2721	9.09348	15.1253	14.0698	9.14861	15.1812	18.9566	10.4939	15.3356	13.5172	10.4795	15.1913	18.7885	14.4949	16.2856	13.7778	14.5357	16.3341	17.2855	17.2969	15.7047	15.0908	17.3593	15.7592	18.9858	17.8065	16.5623	13.5877	18.0065	16.6709	20.7384	20.9273	17.0001	11.9851
Barbastella	barbastellus	Vespertilionidae	Barbastella_barbastellus	16.9908	9.504	16.419	15.5468	9.51076	16.4568	17.7249	9.97854	15.9394	14.8239	10.0586	16.0056	18.0635	10.6616	15.5512	14.4961	10.8999	15.7576	18.3905	11.6276	15.1217	14.116	11.6386	15.371	18.4515	14.2886	15.7709	14.185	14.3275	15.9105	17.3646	16.7252	16.1027	15.2637	16.711	16.1482	18.6839	17.1552	16.2183	13.8696	17.1849	16.3514	20.1348	19.8375	16.7473	12.3871
Barbastellas	leucomelas	Vespertilionidae	Barbastella_leucomelas	16.9628	8.99498	16.5963	15.1647	9.02854	16.6667	17.8729	9.40717	15.9843	14.3058	9.54204	16.0761	18.2551	10.1547	15.5344	13.8859	10.263	15.6518	18.6069	11.0807	15.0889	13.6549	11.2325	15.2123	18.6618	14.2063	15.5507	13.676	14.332	15.699	17.4397	16.9263	15.9629	15.1535	16.9852	16.0202	18.8977	17.2825	16.1543	13.7127	17.4895	16.2833	20.6519	20.5878	16.5838	11.9208
Baurus	dubiaquercus	Vespertilionidae	Antrozous_dubiaquercus	17.2919	6.06248	15.923	14.5371	6.14724	16.0941	18.1022	6.44385	15.2435	13.7267	6.57401	15.3509	18.7307	7.70656	14.5861	13.2866	7.85872	14.5848	19.0618	8.82531	14.31	13.0535	8.99257	14.3898	19.4657	12.794	14.3765	12.7586	12.9815	14.519	17.4371	17.9972	14.9161	15.1434	18.0669	14.9788	19.3138	18.2677	15.7016	13.287	18.4916	15.8472	21.3794	20.957	17.2864	11.5008
Baurus	dubiaquercus	Vespertilionidae	Antrozous_dubiaquercus	17.1235	6.31123	16.5431	14.5461	6.43239	16.577	18.0403	6.56547	15.8053	13.6473	6.73018	15.916	18.7016	7.7205	14.8846	13.0495	7.98854	14.9501	19.1301	8.92056	14.5163	12.855	9.18943	14.6713	18.6326	13.3776	14.9653	13.6423	13.5747	15.071	17.5129	18.014	14.8496	15.254	18.1297	14.9456	19.3993	18.2906	15.6468	13.3096	18.6831	15.7106	21.1673	21.2707	16.9406	11.9858
Corynorhinus	townsendii	Vespertilionidae	Corynorhinus_townsendii	16.6664	8.44811	15.6988	15.2313	8.41539	15.5838	17.5488	9.00899	15.1258	14.3575	9.15161	15.0506	17.8003	9.80964	15.0203	14.1263	9.89294	14.9499	18.5901	10.8874	14.2725	13.6	11.0489	14.4415	18.3466	14.0665	15.0805	13.8643	14.2084	15.1002	17.599	17.5045	15.2023	14.9125	17.6689	15.3058	18.6	17.2757	16.1258	13.9511	17.4934	16.2056	20.7789	20.3484	16.4863	12.0289
Corynorhinus	townsendii	Vespertilionidae	Corynorhinus_townsendii	16.8094	8.16327	16.4079	15.2137	8.1909	16.4481	17.5534	8.77106	15.8709	14.4478	8.87714	15.92	17.9281	9.47131	15.5926	14.249	9.69154	15.7025	18.4252	10.7185	14.8894	13.6563	10.8263	14.9696	18.5685	13.8286	15.2277	13.7715	14.0322	15.2282	17.6314	17.5218	14.9053	14.9314	17.7298	14.9439	18.5671	17.5591	15.9022	13.9984	17.7481	15.9454	20.897	21.5404	16.5812	12.1047
Corynorhinus	townsendii	Vespertilionidae	Corynorhinus_townsendii	16.7786	8.4085	15.9901	15.1777	8.43618	16.0521	17.5478	8.99453	15.4735	14.4085	9.11263	15.5257	17.8955	9.67568	15.2564	14.0996	9.80012	15.3394	18.5463	10.7694	14.617	13.5518	10.9684	14.7436	18.527	13.9726	15.08	13.7099	14.1369	15.1272	17.5538	17.4878	14.9023	NA	NA	NA	18.6365	17.3848	15.8963	13.9564	17.4973	15.9802	21.0747	20.4454	16.4923	11.889
Corynorhinus	townsendii	Vespertilionidae	Corynorhinus_townsendii	16.8429	8.32874	15.7261	15.1473	8.40539	15.7496	17.5419	8.93252	15.2096	14.5058	9.06835	15.2548	17.8565	9.55198	14.9934	14.2075	9.6891	15.0956	18.358	10.8898	14.4579	13.7239	11.0381	14.5779	18.3699	13.9413	15.1729	13.8945	14.0088	15.2012	17.4873	17.2357	15.1544	15.0759	17.3368	15.2623	18.469	17.2484	16.1007	13.9736	17.3021	16.1875	20.8146	20.0952	16.621	12.0701
Eptesicus	fucus	Vespertilionidae	Eptesicus_fuscus	16.8664	6.2795	17.0771	14.9632	6.27616	17.1041	18.2107	6.86729	16.4062	13.686	6.91374	16.6586	19.0422	8.41861	15.678	13.3092	8.85762	15.8235	19.3323	9.63211	14.8897	12.8376	9.86	15.0998	19.3858	13.7633	15.1572	12.9499	13.9706	15.3268	17.4886	17.6821	14.9989	15.0246	17.7816	15.0195	19.4323	18.3182	15.6655	13.1558	18.5207	15.7894	21.1936	21.6951	16.7435	11.6515
Glauconycteris	argentata	Vespertilionidae	Glauconycteris_argentata	17.3058	10.2559	18.032	15.0053	10.3172	18.0947	17.9806	10.4578	17.2064	14.1824	10.5424	17.2943	18.3296	10.9834	16.758	13.9259	11.1266	16.9206	18.6542	11.5266	16.1124	13.5476	11.7085	16.3271	18.6593	14.2528	15.3953	13.705	14.4368	15.5749	17.34	17.4527	14.5593	15.0524	17.5337	14.6946	18.9263	17.1608	15.3448	13.5434	17.4122	15.5525	20.5226	19.922	16.0706	12.2824
Glauconycteris	argentata	Vespertilionidae	Glauconycteris_argentata	17.2217	10.43	18.2072	14.9675	10.5837	18.1727	17.7746	10.6252	17.4578	14.2385	10.8087	17.4875	18.345	11.0622	16.9789	13.9971	11.4416	17.128	18.7603	11.792	16.1718	13.5624	11.8107	16.4463	18.6038	14.3108	15.5818	13.7755	14.5273	15.6431	17.5035	17.4479	14.745	15.2657	17.5138	14.7943	19.0771	17.2354	15.4405	13.6912	17.4542	15.5064	20.5962	20.0775	16.0731	12.4059
Glauconycteris	variegata	Vespertilionidae	Glauconycteris_variegata	17.3396	10.0151	17.8433	14.7395	10.068	17.8798	18.0167	10.1898	17.1859	14.1131	10.3	17.1434	18.4512	10.5999	16.5143	13.8426	11.0431	16.66	18.8711	11.2341	15.7971	13.2479	11.5482	15.919	19.0439	14.1635	15.5445	13.4577	14.4695	15.5335	17.6286	17.3249	14.8302	15.0361	17.4113	14.7985	19.2545	17.3423	15.4587	13.47	17.6279	15.5344	20.7075	20.0477	16.2689	12.1665
Glauconycteris	variegata	Vespertilionidae	Glauconycteris_variegata	17.5551	9.95925	18.0397	14.9239	10.1043	18.207	18.2396	10.0932	17.2048	14.1981	10.1788	17.3762	18.5604	10.6316	16.7269	13.862	10.7304	16.8403	19.0411	11.1885	15.8962	13.5823	11.4249	16.1922	19.0805	14.1171	15.6373	13.491	14.2229	15.6534	17.3214	17.3799	14.6921	15.1465	17.3097	14.6824	19.207	17.4795	15.4035	13.3775	17.7047	15.3888	20.7407	20.2807	16.1142	11.9975
Hypsugo	crassulus	Vespertilionidae	Hypsugo_crassulus	16.4864	10.2687	16.9722	NA	NA	NA	17.375	10.8322	16.6511	14.7294	10.9107	16.7469	17.6229	11.4806	16.5272	14.6576	11.6333	16.6706	18.0691	12.1591	16.0308	14.1899	12.3169	16.1239	18.0567	14.444	15.8504	14.3416	14.5563	15.9366	17.1216	16.6527	15.7173	15.4581	16.6343	15.7539	18.3753	16.8046	16.1376	14.1993	17.0253	16.2847	19.5783	18.8681	16.8645	13.1814
Kerivoula	minuta	Vespertilionidae	Kerivoula_minuta	16.6763	9.61244	17.0898	15.4575	9.64494	17.1592	17.2503	10.0939	16.7597	14.9354	10.2267	16.8191	17.3877	10.7371	16.4212	14.7637	10.8196	16.5238	18.0092	12.0886	15.8026	14.295	12.2159	15.8647	18.0329	14.4612	15.4798	14.3259	14.6159	15.5545	17.2279	16.9422	15.5406	15.3374	16.9656	15.5593	18.0354	16.9181	16.1601	14.4723	17.1093	16.1667	19.6309	18.9722	16.7843	13.2041
Kerivoula	minuta	Vespertilionidae	Kerivoula_minuta	16.763	9.48118	17.1196	15.4204	9.53306	17.1336	17.2898	9.96379	16.7557	14.8548	9.98551	16.828	17.4689	10.5451	16.4567	14.7052	10.5802	16.51	17.7069	11.3693	16.3281	14.0763	12.0482	15.7135	18.1396	14.5548	15.536	14.2564	14.558	15.6067	17.0788	16.9655	15.5158	15.3633	17.035	15.5094	18.1406	16.9979	16.0963	14.3198	17.0255	16.1956	19.5852	18.9322	16.72	12.9997
Lasionycteris	noctivagans	Vespertilionidae	Lasionycteris_noctivagans	17.2083	7.25747	16.8638	15.0227	7.30166	16.8832	18.3563	8.05786	16.25	13.9633	8.12201	16.3373	18.4237	9.09144	15.9148	13.9473	9.20978	16.0659	19.1109	10.2373	15.09	13.2278	10.2867	15.1675	18.8556	13.8326	15.2119	13.6451	13.9202	15.3423	17.5939	17.3926	15.3475	14.9639	17.4702	15.3983	19.2022	17.7241	15.916	13.39	17.8756	15.9992	20.4593	20.5547	17.0258	12.098
Lasionycteris	noctivagans	Vespertilionidae	Lasionycteris_noctivagans	17.3031	7.54107	16.5909	14.9768	7.54967	16.7942	18.2657	8.46734	16.0995	14.1044	8.56981	16.2883	18.308	9.50982	15.8784	13.8529	9.50085	15.8176	18.848	10.7744	15.2968	13.3968	10.6877	15.3622	18.837	14.0466	15.3454	13.5982	14.08	15.4345	17.5122	17.5458	15.3953	15.0027	17.6509	15.4688	19.0697	18.0004	16.1302	13.5674	18.0196	16.2064	20.7263	20.7678	17.1388	12.0804
Lasiurus	cinereus	Vespertilionidae	Lasiurus_cinereus	18.0268	7.92304	17.8443	13.9095	8.03405	17.9572	18.8462	7.86405	16.8586	13.0201	8.06916	16.9716	19.1776	8.74597	15.9334	12.8308	8.98857	16.0452	19.0237	10.0134	15.6025	12.5157	9.98373	15.4909	19.4773	13.517	14.7183	12.7894	13.6819	15.0421	17.9897	18.1078	14.6482	14.5211	18.2045	14.7214	19.8426	18.2179	15.2157	12.8073	18.4273	15.2796	21.2991	21.5156	16.8917	11.5447
Lasiurus	cinereus	Vespertilionidae	Lasiurus_cinereus	17.9052	8.50456	17.8414	14.2199	8.66042	17.9142	18.8042	8.49444	16.9853	13.2055	8.66617	17.1105	19.246	9.27446	16.1688	12.7845	9.51184	16.3235	19.4541	10.1812	15.5144	12.5627	10.4634	15.6215	19.3482	13.6732	15.076	12.8892	13.9172	15.2344	17.8998	18.0087	14.6237	14.7497	18.2828	14.8045	19.6393	18.0385	15.272	12.9289	18.2842	15.44	21.0041	21.6093	16.6856	11.7901
Lasiurus	intermedius	Vespertilionidae	Lasiurus_intermedius	17.6194	7.0879	17.5217	14.1185	7.22869	17.6593	18.7242	7.08943	16.6911	13.1452	7.29087	16.7942	19.3586	8.13974	15.7379	12.6277	8.36484	15.8311	19.7142	9.45436	15.0414	12.3614	9.6431	15.1998	19.5321	13.2638	14.8717	12.7529	13.4875	15.1375	17.764	17.9018	14.797	14.8451	18.0249	14.8546	19.4822	18.2913	15.545	13.2075	18.6973	15.57	21.617	21.4272	16.6036	11.3171
Lasiurus	intermedius	Vespertilionidae	Lasiurus_intermedius	17.7984	7.19203	17.4108	14.4282	7.23887	17.3672	18.853	7.2641	16.4186	13.1429	7.26987	16.5279	19.2416	8.22563	15.5537	12.7832	8.27463	15.4849	19.6862	9.31847	15.0585	12.6907	9.63131	15.4166	19.6178	13.1615	14.8225	12.7213	13.2867	14.9604	17.9526	18.074	14.7469	14.5999	18.159	14.8966	19.6697	18.3758	15.6836	12.9805	18.4757	16.0059	21.1931	21.5755	16.7639	11.5561
Murina	leucogaster	Vespertilionidae	Murina_leucogaster	17.1193	6.57669	15.9019	14.963	6.59021	15.944	17.8295	7.30338	15.4349	14.3097	7.43886	15.4473	18.0769	8.3488	15.0244	13.9923	8.44849	15.1434	18.8496	9.91172	14.6537	13.4149	10.1197	14.9011	18.8259	13.2092	14.9444	13.3867	13.3078	15.0265	17.3712	17.5535	15.2341	15.2391	17.5813	15.4258	18.8061	17.934	16.0842	13.8742	17.9856	16.1991	20.8236	20.6908	16.6522	11.9813
Myotis	daubentoni	Vespertilionidae	Myotis_daubentonii	16.9672	8.6697	16.9633	15.0746	8.72525	16.9984	17.5649	9.62716	16.6474	14.5124	9.69975	16.7185	17.7128	10.2867	16.3746	14.3637	10.3189	16.4534	18.2871	11.6206	15.7676	13.8626	11.7049	15.9686	18.362	14.419	15.6011	14.0409	14.5162	15.6717	17.2424	17.0643	15.6094	15.3512	17.1226	15.6447	18.8309	17.4947	15.9586	13.9221	17.4554	16.1714	20.2022	19.5993	16.6199	12.5547
Myotis	evotis	Vespertilionidae	Myotis_evotis	16.8662	8.00061	16.7552	15.2518	7.92969	16.7003	17.2636	8.94469	16.439	14.7271	8.92976	16.4921	17.6852	9.68005	16.0494	14.422	9.81891	16.1217	18.3928	11.4621	15.4446	13.7322	11.5824	15.5024	18.2059	14.6361	15.7438	13.962	14.6716	15.8008	17.1789	17.51	15.7597	15.3011	17.5692	15.7127	18.3822	17.659	16.3091	14.021	17.7064	16.4113	19.9424	19.6753	16.7187	12.5062
Myotis	evotis	Vespertilionidae	Myotis_evotis	16.8914	7.5983	17.4243	15.3853	7.60366	17.3364	17.4744	8.62397	17.1096	14.7866	8.71555	17.1581	17.484	9.60454	16.8201	14.729	9.70193	16.928	18.3361	11.1025	15.9229	13.8125	11.1836	15.9942	18.2635	14.3393	15.6331	14.0681	14.4595	15.7007	17.2254	17.4904	15.5613	15.4031	17.6068	15.5637	18.4468	17.6243	16.1669	14.1466	17.8308	16.2504	20.078	19.8886	16.3088	12.71
Myotis	keenii	Vespertilionidae	Myotis_keenii	16.8231	7.9153	17.0096	15.1506	7.98605	17.0664	17.2313	8.81936	16.8251	14.8103	8.94528	16.8842	17.3741	9.75553	16.5115	14.5885	9.91138	16.5496	18.2047	11.2879	15.7545	13.7582	11.3637	15.7892	18.198	14.1979	15.4877	14.0104	14.3033	15.5849	17.1005	17.189	15.4669	15.384	17.2072	15.5208	18.5354	17.3661	16.1267	13.9354	17.5134	16.1902	20.2073	19.6866	16.623	12.556
Myotis	keenii	Vespertilionidae	Myotis_keenii	16.7996	8.04474	17.1205	15.1789	8.1192	17.1833	17.3449	9.00328	16.9223	14.6759	9.07456	17.024	17.4759	9.91061	16.7099	14.6804	10.149	16.8292	18.2839	11.332	15.8217	14.0599	11.5653	16.0309	18.2618	14.3265	15.6677	14.0896	14.4989	15.7478	17.2325	17.1377	15.6692	15.3774	17.2021	15.7198	18.6878	17.5083	16.2265	13.9295	17.6949	16.3374	20.2395	19.5415	16.5335	12.6201
Myotis	lucifugus	Vespertilionidae	Myotis_lucifugus	16.7591	8.48047	16.6746	15.1491	8.49626	16.7383	17.3366	9.43955	16.5392	14.6349	9.57048	16.572	17.6611	10.0928	16.2308	14.2797	10.2679	16.2913	18.2603	11.3162	15.6168	13.6769	11.4789	15.6816	18.2841	14.2152	15.6232	14.0013	14.4715	15.6464	17.2161	16.9129	15.621	15.3063	16.9567	15.6768	18.4443	17.0655	16.2374	13.9398	17.2106	16.2812	20.1662	19.2806	16.6536	12.6583
[truncated: 39 more rows]
[truncated: 161 more columns]

[truncated: 2 more sheets: mandible landmarks, specimen ID data]
